# Supplementary material for: Clonal dynamics and somatic evolution of haematopoiesis in mouse
Source: Nature. 2025 Mar 5;641(8063):681–9. doi: 10.1038/s41586-025-08625-8 (PMC12074984; doi:10.1038/s41586-025-08625-8)
Supplement: Supplementary file 4 — List of coding variants detected in phylogenetic trees and associated dn/ds output table. [file 41586_2025_8625_MOESM4_ESM.xlsx]

## Sheet: all_tree_coding_variants
mouse_id	Chrom	Pos	Ref	Alt	GENE	CCDS	RNA	CDS	HGVS_PROTEIN	VC
MD7180	1	9898860	C	T	Sgk3	CCDS14816	r.1794c>u	c.1461C>T	p.Y487Y	silent
MD7180	1	21403039	C	T	Kcnq5	CCDS48230	r.2344g>a	c.1983G>A	p.L661L	silent
MD7180	1	22421747	C	T	Rims1	ENSMUST00000097811.9	r.2588g>a	c.2588G>A	p.R863Q	missense
MD7180	1	37403629	G	A	Inpp4a	CCDS35540	r.2191g>a	c.2073G>A	p.*691*	silent
MD7180	1	46243379	A	C	Dnah7b	CCDS48253	r.8671a>c	c.8671A>C	p.K2891Q	missense
MD7180	1	53577226	G	A	Dnah7a	CCDS56629	r.3644c>u	c.3575C>T	p.T1192M	missense
MD7180	1	71599386	C	T	Fn1	CCDS15031	r.6176g>a	c.5983G>A	p.A1995T	missense
MD7180	1	74192201	G	T	Cxcr1	CCDS15041	r.1035c>a	c.661C>A	p.L221I	missense
MD7180	1	74471585	C	T	Usp37	CCDS15050	r.1500g>a	c.1127G>A	p.W376*	nonsense
MD7180	1	75178937	C	T	Abcb6	CCDS15065	r.955g>a	c.681G>A	p.G227G	silent
MD7180	1	75390989	C	T	Speg	CCDS35626	r.2282c>u	c.2139C>T	p.D713D	silent
MD7180	1	84929290	C	T	Slc16a14	CCDS15106	r.550g>a	c.262G>A	p.V88M	missense
MD7180	1	91958451	G	A	Hdac4	CCDS48324	r.2707-9c>u	c.2406-9C>T	p.?	splice_region
MD7180	1	92918963	A	C	Rnpepl1	CCDS15180	r.1774a>c	c.1586A>C	p.E529A	missense
MD7180	1	116101654	G	A	Cntnap5a	CCDS35689	r.1218g>a	c.837G>A	p.K279K	silent
MD7180	1	133066337	C	T	Pik3c2b	CCDS48360	r.538c>u	c.38C>T	p.S13F	missense
MD7180	1	133376974	C	T	Etnk2	CCDS15296	r.1126c>u	c.934C>T	p.L312F	missense
MD7180	1	134077593	T	C	Btg2	CCDS15302	r.320a>g	c.253A>G	p.I85V	missense
MD7180	1	134143303	G	A	Chit1	CCDS15304	r.347g>a	c.119G>A	p.R40Q	missense
MD7180	1	134541151	A	G	Mgat4e	CCDS48370	r.1525u>c	c.1154T>C	p.I385T	missense
MD7180	1	135387435	C	A	Ipo9	CCDS35719	r.2718g>u	c.2649G>T	p.V883V	silent
MD7180	1	135889890	C	T	Pkp1	CCDS15322	r.701g>a	c.506G>A	p.R169H	missense
MD7180	1	139248510	G	A	Crb1	CCDS15336	r.1901c>u	c.1734C>T	p.T578T	silent
MD7180	1	144139671	T	C	Rgs13	CCDS15348	r.541a>g	c.307A>G	p.S103G	missense
MD7180	1	151777502	G	A	Edem3	CCDS35736	r.751g>a	c.558G>A	p.Q186Q	silent
MD7180	1	152756778	A	T	Apobec4	CCDS35738	r.800a>u	c.556A>T	p.S186C	missense
MD7180	1	153112175	G	A	Nmnat2	CCDS15368	r.796g>a	c.685G>A	p.V229M	missense
MD7180	1	154425961	C	T	Cacna1e	CCDS78710	r.5461g>a	c.5024G>A	p.C1675Y	missense
MD7180	1	175724690	C	T	Wdr64	CCDS48460	r.701c>u	c.507C>T	p.N169N	silent
MD7180	1	175896119	C	T	Exo1	CCDS15551	r.1397-9c>u	c.1039-9C>T	p.?	splice_region
MD7180	1	179762661	T	G	Ahctf1	CCDS15564	r.4381a>c	c.4046A>C	p.K1349T	missense
MD7180	1	180993944	A	G	Ephx1	CCDS15579	r.1014u>c	c.866T>C	p.V289A	missense
MD7180	1	181117597	C	T	Nvl	CCDS15581	r.1508g>a	c.1411G>A	p.A471T	missense
MD7180	1	183099941	G	A	Disp1	CCDS56661	r.1031c>u	c.636C>T	p.L212L	silent
MD7180	1	188576246	T	A	Ush2a	CCDS15607	r.6091u>a	c.6091T>A	p.C2031S	missense
MD7180	1	193327952	C	T	Lamb3	CCDS15637	r.1864c>u	c.872C>T	p.A291V	missense
MD7180	2	10042595	C	T	Taf3	CCDS15675	r.437g>a	c.241G>A	p.E81K	missense
MD7180	2	11674375	T	C	Il2ra	CCDS15685	r.339u>c	c.145T>C	p.C49R	missense
MD7180	2	12247539	T	A	Itga8	CCDS15689	r.999a>u	c.859A>T	p.I287F	missense
MD7180	2	21826359	C	T	Gpr158	CCDS15722	r.2983c>u	c.2269C>T	p.R757C	missense
MD7180	2	21826456	G	A	Gpr158	CCDS15722	r.3080g>a	c.2366G>A	p.R789Q	missense
MD7180	2	24638726	G	A	Cacna1b	CCDS38065	r.4776c>u	c.4776C>T	p.Y1592Y	silent
MD7180	2	24650116	G	A	Cacna1b	CCDS38065	r.4330c>u	c.4330C>T	p.R1444W	missense
MD7180	2	25439159	A	G	Abca2	CCDS15773	r.3077a>g	c.3010A>G	p.M1004V	missense
MD7180	2	25682841	C	T	Lcn10	CCDS15787	r.116c>u	c.56C>T	p.T19M	missense
MD7180	2	26590927	C	T	Egfl7	CCDS15807	r.760c>u	c.450C>T	p.A150A	silent
MD7180	2	28709963	G	A	Ak8	CCDS15846	r.233g>a	c.206G>A	p.G69E	missense
MD7180	2	29785023	A	T	Trub2	CCDS15856	r.1137u>a	c.246T>A	p.R82R	silent
MD7180	2	31790329	A	G	Abl1	CCDS50563	r.2194a>g	c.938A>G	p.K313R	missense
MD7180	2	32708115	G	A	Cdk9	CCDS15927	r.1056c>u	c.928C>T	p.L310F	missense
MD7180	2	35086143	T	A	AI182371	CCDS15958	r.744a>u	c.712A>T	p.I238F	missense
MD7180	2	37332324	C	T	Olfr368	CCDS15997	r.576c>u	c.576C>T	p.S192S	silent
MD7180	2	59001982	G	A	Ccdc148	CCDS50587	r.940c>u	c.404C>T	p.S135F	missense
MD7180	2	62211385	T	A	Slc4a10	CCDS57172	r.308u>a	c.308T>A	p.L103H	missense
MD7180	2	62777443	C	T	Kcnh7	CCDS38128	r.1994g>a	c.1793G>A	p.R598H	missense
MD7180	2	69226687	C	T	G6pc2	CCDS16089	r.738c>u	c.676C>T	p.R226*	nonsense
MD7180	2	69867290	G	C	Ssb	CCDS16101	r.568g>c	c.364G>C	p.A122P	missense
MD7180	2	76745175	T	A	Ttn	CCDS38154	r.70135a>u	c.70135A>T	p.S23379C	missense
MD7180	2	76811373	C	T	Ttn	CCDS38154	r.35140g>a	c.35140G>A	p.D11714N	missense
MD7180	2	76951400	C	G	Ttn	CCDS38154	r.3301g>c	c.3301G>C	p.V1101L	missense
MD7180	2	77896218	C	T	Cwc22	CCDS16165	r.2906g>a	c.2516G>A	p.R839Q	missense
MD7180	2	79657349	A	G	Ssfa2	CCDS16170	r.1963a>g	c.1775A>G	p.N592S	missense
MD7180	2	86198394	G	A	Olfr1045	CCDS16244	r.357c>u	c.357C>T	p.A119A	silent
MD7180	2	86923183	C	T	Olfr1098	CCDS38174	r.604g>a	c.348G>A	p.S116S	silent
MD7180	2	88865458	C	A	Olfr1206	CCDS16353	r.852c>a	c.852C>A	p.I284I	silent
MD7180	2	90037361	G	A	Olfr1265	CCDS16404	r.441g>a	c.441G>A	p.W147*	nonsense
MD7180	2	90469618	G	A	Ptprj	CCDS50630	r.898c>u	c.838C>T	p.L280L	silent
MD7180	2	91477203	G	C	Lrp4	CCDS16432	r.1479g>c	c.1289G>C	p.R430P	missense
MD7180	2	91480798	A	T	Lrp4	CCDS16432	r.2211a>u	c.2021A>T	p.Q674L	missense
MD7180	2	110731666	C	A	Muc15	CCDS16513	r.851c>a	c.446C>A	p.S149Y	missense
MD7180	2	112479233	G	A	Chrm5	CCDS16556	r.1537c>u	c.1537C>T	p.R513W	missense
MD7180	2	113028627	G	A	Ryr3	CCDS50661	r.180c>u	c.180C>T	p.A60A	silent
MD7180	2	118468178	A	T	Eif2ak4	CCDS16576	r.4494a>u	c.4403A>T	p.K1468M	missense
MD7180	2	120037881	G	C	Pla2g4b	CCDS38209	r.965+8g>c	c.900+8G>C	p.?	splice_region
MD7180	2	121103882	G	A	Tgm7	ENSMUST00000110675.1	r.804c>u	c.528C>T	p.G176G	silent
MD7180	2	121184763	G	T	Tubgcp4	CCDS16637	r.1130g>u	c.951G>T	p.Q317H	missense
MD7180	2	124660244	G	A	Sema6d	CCDS38225	r.2466g>a	c.1647G>A	p.L549L	silent
MD7180	2	155069017	C	T	Ahcy	CCDS16942	r.135g>a	c.30G>A	p.A10A	silent
MD7180	2	155965523	C	T	Cep250	CCDS50772	r.1007c>u	c.807C>T	p.L269L	silent
MD7180	2	158320321	A	G	Lbp	CCDS16988	r.979a>g	c.802A>G	p.S268G	missense
MD7180	2	166060892	C	T	Ncoa3	CCDS38333	r.3469c>u	c.3249C>T	p.I1083I	silent
MD7180	2	180937176	G	T	Nkain4	CCDS17189	r.582c>a	c.507C>A	p.S169R	missense
MD7180	3	15963621	C	T	Gm5150	CCDS38395	r.600g>a	c.485G>A	p.R162H	missense
MD7180	3	19971044	C	T	Cp	CCDS71227	r.1339c>u	c.1166C>T	p.T389M	missense
MD7180	3	19973838	G	A	Cp	CCDS71227	r.1580g>a	c.1407G>A	p.Q469Q	silent
MD7180	3	36222201	C	T	Qrfpr	CCDS17311	r.113g>a	c.39G>A	p.R13R	silent
MD7180	3	53475316	T	A	Proser1	CCDS17346	r.1254u>a	c.645T>A	p.S215R	missense
MD7180	3	54899373	G	A	Sertm1	CCDS17355	r.781c>u	c.230C>T	p.P77L	missense
MD7180	3	55533626	G	T	Dclk1	CCDS17359	r.2409g>u	c.2163G>T	p.V721V	silent
MD7180	3	58884957	C	T	Clrn1	CCDS38439	r.256g>a	c.84G>A	p.V28V	silent
MD7180	3	64275349	A	T	Vmn2r3	CCDS50920	r.850u>a	c.844T>A	p.W282R	missense
MD7180	3	65669080	A	G	Lekr1	CCDS17389	r.85-10a>g	c.?	p.?	splice_region
MD7180	3	67449698	T	C	Gfm1	CCDS38449	r.1246u>c	c.1103T>C	p.L368P	missense
MD7180	3	75332310	G	A	Wdr49	ENSMUST00000193989.3	r.1780c>u	c.1500C>T	p.I500I	silent
MD7180	3	83248629	C	T	Dchs2	ENSMUST00000191829.1	r.2296c>u	c.2296C>T	p.P766S	missense
MD7180	3	87536227	A	G	Etv3	CCDS17453	r.1380a>g	c.1117A>G	p.S373G	missense
MD7180	3	88333570	G	C	Tmem79	CCDS17470	r.236c>g	c.70C>G	p.Q24E	missense
MD7180	3	88966321	C	T	Ash1l	CCDS17487	r.884c>u	c.410C>T	p.S137L	missense
MD7180	3	90463947	C	T	Npr1	CCDS17529	r.1136g>a	c.773G>A	p.G258D	missense
MD7180	3	93283152	C	G	Flg	ENSMUST00000178752.1	r.327c>g	c.327C>G	p.S109R	missense
MD7180	3	95338669	G	C	Setdb1	CCDS17613	r.2127c>g	c.1944C>G	p.P648P	silent
MD7180	3	96048353	C	T	Vps45	CCDS17628	r.1016g>a	c.324G>A	p.K108K	silent
MD7180	3	98742624	C	T	Hsd3b3	CCDS51016	r.433g>a	c.382G>A	p.V128I	missense
MD7180	3	106491328	G	A	Dennd2d	CCDS17722	r.811g>a	c.628G>A	p.V210I	missense
MD7180	3	116687175	G	A	Slc35a3	CCDS17791	r.938c>u	c.352C>T	p.Q118*	nonsense
MD7180	3	125875554	C	T	Ugt8a	CCDS17821	r.1326g>a	c.900G>A	p.L300L	silent
MD7180	3	126928854	A	T	Ank2	CCDS38625	r.3233-7u>a	c.2956-7T>A	p.?	splice_region
MD7180	3	130041390	T	C	Sec24b	CCDS17840	r.397a>g	c.158A>G	p.Y53C	missense
MD7180	3	145508643	G	A	Col24a1	CCDS17892	r.4756g>a	c.4120G>A	p.E1374K	missense
MD7180	3	152276713	G	A	Fam73a	CCDS17916	r.2101c>u	c.1725C>T	p.A575A	silent
MD7180	3	152615979	C	T	Ak5	CCDS38675	r.1271g>a	c.770G>A	p.R257H	missense
MD7180	4	11239324	G	A	Ints8	CCDS17967	r.1148c>u	c.1000C>T	p.R334*	nonsense
MD7180	4	19098237	G	A	Cnbd1	ENSMUST00000137780.1	r.222c>u	c.182C>T	p.S61L	missense
MD7180	4	32695359	G	A	Mdn1	CCDS57264	r.3529g>a	c.3397G>A	p.V1133I	missense
MD7180	4	41521688	C	T	Fam219a	CCDS51141	r.518g>a	c.217G>A	p.V73I	missense
MD7180	4	47117972	G	T	Galnt12	CCDS18158	r.1330g>u	c.1266G>T	p.W422C	missense
MD7180	4	48421924	C	T	Invs	CCDS18166	r.2753c>u	c.2555C>T	p.P852L	missense
MD7180	4	49282271	G	A	Plppr1	CCDS18170	r.460g>a	c.79G>A	p.G27R	missense
MD7180	4	59094194	G	A	AI481877	ENSMUST00000107547.1	r.633c>u	c.529C>T	p.L177F	missense
MD7180	4	62148191	G	A	Mup21	CCDS18235	r.582c>u	c.471C>T	p.C157C	silent
MD7180	4	96202114	G	A	Cyp2j7	ENSMUST00000162514.2	r.1072c>u	c.1072C>T	p.R358*	nonsense
MD7180	4	99781948	A	T	Itgb3bp	CCDS18387	r.452u>a	c.353T>A	p.L118H	missense
MD7180	4	106680871	A	G	Mroh7	CCDS51253	r.3892u>c	c.3607T>C	p.L1203L	silent
MD7180	4	107009669	G	T	Ssbp3	CCDS18427	r.664-10g>u	c.277-10G>T	p.?	splice_region
MD7180	4	108205164	C	T	Zyg11a	CCDS51256	r.433g>a	c.433G>A	p.A145T	missense
MD7180	4	112842895	A	T	Skint6	CCDS51269	r.3151+10u>a	c.3097+10T>A	p.?	splice_region
MD7180	4	115521184	C	T	Cyp4a10	CCDS18492	r.554c>u	c.496C>T	p.R166*	nonsense
MD7180	4	118231532	G	A	Ptprf	CCDS18546	r.2424c>u	c.2073C>T	p.G691G	silent
MD7180	4	118393945	C	G	Szt2	CCDS51283	r.1049g>c	c.965G>C	p.G322A	missense
MD7180	4	118710117	G	A	Olfr1341	CCDS38855	r.709g>a	c.709G>A	p.A237T	missense
MD7180	4	121049691	G	A	Col9a2	CCDS18599	r.1203g>a	c.873G>A	p.G291G	silent
MD7180	4	121052777	C	T	Col9a2	CCDS18599	r.1675c>u	c.1345C>T	p.P449S	missense
MD7180	4	122855884	G	A	Ppt1	CCDS38870	r.812+7g>a	c.798+7G>A	p.?	splice_region
MD7180	4	130169077	C	T	Tinagl1	CCDS18708	r.750g>a	c.521G>A	p.R174H	missense
MD7180	4	130220491	G	A	Gm853	CCDS38890	r.415-7c>u	c.139-7C>T	p.?	splice_region
MD7180	4	132901997	G	A	Fam76a	CCDS18738	r.957+6c>u	c.837+6C>T	p.?	splice_region
MD7180	4	133253577	G	A	Sytl1	CCDS38902	r.1610c>u	c.1445C>T	p.T482I	missense
MD7180	4	134833283	G	A	Tmem57	CCDS18777	r.616c>u	c.388C>T	p.L130F	missense
MD7180	4	135466861	G	A	Nipal3	CCDS18786	r.1299c>u	c.860C>T	p.A287V	missense
MD7180	4	136007167	G	C	Tceb3	CCDS18798	r.2164c>g	c.2026C>G	p.R676G	missense
MD7180	4	137921079	A	C	Ece1	CCDS18822	r.377a>c	c.146A>C	p.E49A	missense
MD7180	4	139667414	G	A	Tas1r2	CCDS18849	r.1598g>a	c.1567G>A	p.D523N	missense
MD7180	4	141097079	G	A	Spata21	CCDS18863	r.1024g>a	c.652G>A	p.V218I	missense
MD7180	4	141595353	C	A	Fblim1	CCDS18876	r.323g>u	c.118G>T	p.A40S	missense
MD7180	4	144670614	C	T	Gm436	CCDS38957	r.547g>a	c.547G>A	p.D183N	missense
MD7180	4	144721241	G	A	Gm13178	CCDS38958	r.164c>u	c.164C>T	p.T55I	missense
MD7180	4	155010936	C	T	Plch2	CCDS71533	r.49g>a	c.49G>A	p.V17I	missense
MD7180	4	156195352	G	C	Agrn	CCDS19060	r.429c>g	c.361C>G	p.P121A	missense
MD7180	4	156218124	T	A	Perm1	CCDS51406	r.1516u>a	c.1124T>A	p.L375*	nonsense
MD7180	5	3960471	A	T	Akap9	CCDS19070	r.1342a>u	c.1173A>T	p.L391F	missense
MD7180	5	24368887	C	T	Nos3	CCDS19117	r.676c>u	c.648C>T	p.Y216Y	silent
MD7180	5	25363481	G	C	Kmt2c	CCDS39033	r.2911c>g	c.2716C>G	p.L906V	missense
MD7180	5	31174329	G	A	Gtf3c2	CCDS39053	r.428c>u	c.144C>T	p.I48I	silent
MD7180	5	37310241	G	A	Evc	CCDS19247	r.2325c>u	c.2224C>T	p.R742W	missense
MD7180	5	43235094	G	A	Cpeb2	CCDS51487	r.1919+6g>a	c.1626+6G>A	p.?	splice_region
MD7180	5	53651400	C	T	Rbpj	CCDS19292	r.1061c>u	c.925C>T	p.L309F	missense
MD7180	5	61809191	C	T	G6pd2	CCDS19297	r.376c>u	c.308C>T	p.T103M	missense
MD7180	5	72974601	G	A	Slain2	CCDS19335	r.1768g>a	c.1512G>A	p.A504A	silent
MD7180	5	86237733	C	T	Tmprss11c	CCDS19380	r.927g>a	c.879G>A	p.S293S	silent
MD7180	5	86816949	C	T	Ythdc1	CCDS39127	r.502c>u	c.502C>T	p.Q168*	nonsense
MD7180	5	87001208	G	A	Ugt2b35	CCDS39128	r.349g>a	c.317G>A	p.C106Y	missense
MD7180	5	87460613	G	A	Ugt2a1	CCDS39129	r.1447c>u	c.1366C>T	p.L456L	silent
MD7180	5	97392125	G	A	Naa11	CCDS19453	r.255c>u	c.173C>T	p.A58V	missense
MD7180	5	98943440	A	G	Prkg2	CCDS19459	r.2479u>c	c.2037T>C	p.P679P	silent
MD7180	5	99964764	T	C	Hnrnpd	CCDS39182	r.973a>g	c.659A>G	p.N220S	missense
MD7180	5	100365801	C	A	Sec31a	CCDS51573	r.3384g>u	c.3251G>T	p.G1084V	missense
MD7180	5	101852241	C	T	Wdfy3	CCDS19473	r.9677g>a	c.9132G>A	p.G3044G	silent
MD7180	5	106973991	G	A	Cdc7	CCDS19498	r.1127g>a	c.769G>A	p.V257I	missense
MD7180	5	109330483	A	T	Vmn2r16	CCDS51602	r.103a>u	c.103A>T	p.N35Y	missense
MD7180	5	112723871	G	A	Myo18b	CCDS51618	r.6571c>u	c.6343C>T	p.R2115*	nonsense
MD7180	5	112840626	G	A	Myo18b	CCDS51618	r.3321c>u	c.3093C>T	p.Y1031Y	silent
MD7180	5	113737116	T	G	Ficd	CCDS51620	r.543u>g	c.245T>G	p.L82R	missense
MD7180	5	117947451	C	T	Nos1	CCDS19606	r.4649c>u	c.3843C>T	p.F1281F	silent
MD7180	5	120947840	T	A	Rph3a	CCDS39246	r.1959+8a>u	c.1524+8A>T	p.?	splice_region
MD7180	5	122861772	G	A	Rnf34	CCDS19656	r.335g>a	c.90G>A	p.A30A	silent
MD7180	5	124002121	G	A	Hip1r	CCDS39276	r.3298g>a	c.3163G>A	p.D1055N	missense
MD7180	5	127563677	G	T	Tmem132c	CCDS51650	r.3018g>u	c.2911G>T	p.D971Y	missense
MD7180	5	128751121	C	T	Piwil1	CCDS19690	r.2446c>u	c.2184C>T	p.V728V	silent
MD7180	5	134934284	C	A	Wbscr27	CCDS19727	r.399-5c>a	c.253-5C>A	p.?	splice_region
MD7180	5	135433140	G	A	Hip1	CCDS51663	r.1526c>u	c.1467C>T	p.N489N	silent
MD7180	5	138164726	A	G	Mcm7	CCDS19793	r.2819u>c	c.2153T>C	p.F718S	missense
MD7180	5	139972532	A	G	Elfn1	CCDS19816	r.1642a>g	c.1290A>G	p.V430V	silent
MD7180	5	142905233	T	C	Actb	CCDS19833	r.472+4a>g	c.363+4A>G	p.?	splice_region
MD7180	6	3692593	C	A	Calcr	CCDS39417	r.1759g>u	c.1260G>T	p.K420N	missense
MD7180	6	17549053	G	A	Met	CCDS19925	r.3415g>a	c.2903G>A	p.R968H	missense
MD7180	6	42686854	G	A	Tcaf1	CCDS20076	r.235c>u	c.91C>T	p.L31F	missense
MD7180	6	47820810	T	C	Zfp786	CCDS20098	r.1647a>g	c.1193A>G	p.N398S	missense
MD7180	6	48482811	G	A	Sspo	CCDS57420	r.10103g>a	c.10103G>A	p.G3368D	missense
MD7180	6	57024989	G	A	Vmn1r7	CCDS51792	r.336c>u	c.285C>T	p.C95C	silent
MD7180	6	72307210	T	A	Sftpb	CCDS71775	r.627u>a	c.612T>A	p.T204T	silent
MD7180	6	73022359	C	A	Dnah6	CCDS51813	r.12169g>u	c.12088G>T	p.E4030*	nonsense
MD7180	6	83032876	G	A	Dok1	CCDS20265	r.292c>u	c.251C>T	p.P84L	missense
MD7180	6	83743145	A	T	Atp6v1b1	CCDS20283	r.156a>u	c.61A>T	p.T21S	missense
MD7180	6	84129495	G	A	Dysf	CCDS39536	r.3562g>a	c.3433G>A	p.E1145K	missense
MD7180	6	87980935	G	C	H1fx	CCDS20331	r.703c>g	c.422C>G	p.T141R	missense
MD7180	6	90676922	G	A	Iqsec1	CCDS51851	r.2181-8c>u	c.1848-8C>T	p.?	splice_region
MD7180	6	111358189	C	T	Grm7	CCDS39587	r.1846c>u	c.1560C>T	p.P520P	silent
MD7180	6	114302751	G	A	Slc6a1	CCDS20434	r.754g>a	c.375G>A	p.V125V	silent
MD7180	6	114304878	G	A	Slc6a1	CCDS20434	r.1052g>a	c.673G>A	p.V225M	missense
MD7180	6	115281172	G	A	Syn2	CCDS51874	r.1874g>a	c.1710G>A	p.A570A	silent
MD7180	6	118697771	G	A	Cacna1c	CCDS80587	r.1606c>u	c.1606C>T	p.R536*	nonsense
MD7180	6	123815808	G	A	Vmn2r24	CCDS51902	r.2093g>a	c.2093G>A	p.W698*	nonsense
MD7180	6	124317326	G	A	Cd163	CCDS51905	r.1482g>a	c.1442G>A	p.G481E	missense
MD7180	6	124747996	G	A	Atn1	CCDS20526	r.657-7c>u	c.280-7C>T	p.?	splice_region
MD7180	6	124809840	G	A	Spsb2	CCDS20529	r.739g>a	c.535G>A	p.G179S	missense
MD7180	6	131678163	C	T	Tas2r106	CCDS20610	r.724g>a	c.724G>A	p.G242R	missense
MD7180	6	133107866	T	C	Smim10l1	CCDS80626	r.353u>c	c.195T>C	p.G65G	silent
MD7180	6	138657709	C	T	Igbp1b	CCDS20670	r.836g>a	c.736G>A	p.V246I	missense
MD7180	6	141807077	C	T	Slco1a4	CCDS39690	r.2186g>a	c.1897G>A	p.D633N	missense
MD7180	7	4836377	C	T	Shisa7	CCDS71882	r.594g>a	c.347G>A	p.R116H	missense
MD7180	7	4921670	C	G	Zfp628	CCDS51979	r.3191c>g	c.2890C>G	p.L964V	missense
MD7180	7	6189574	A	G	Zfp444	CCDS20770	r.867a>g	c.590A>G	p.K197R	missense
MD7180	7	6501660	G	A	Olfr1348	ENSMUST00000086319.4	r.583c>u	c.583C>T	p.L195F	missense
MD7180	7	6677355	C	T	Zim1	CCDS20782	r.1607g>a	c.1308G>A	p.P436P	silent
MD7180	7	6678049	G	A	Zim1	CCDS20782	r.913c>u	c.614C>T	p.P205L	missense
MD7180	7	7116073	C	A	Zfp954	CCDS51991	r.647g>u	c.471G>T	p.T157T	silent
MD7180	7	16134115	G	A	Slc8a2	CCDS20845	r.409g>a	c.271G>A	p.D91N	missense
MD7180	7	20023702	G	A	Nlrp9b	CCDS20920	r.996g>a	c.863G>A	p.R288K	missense
MD7180	7	21260596	C	T	Vmn1r124	CCDS52092	r.22g>a	c.22G>A	p.V8M	missense
MD7180	7	23301520	G	A	Nlrp4e	CCDS20928	r.329g>a	c.239G>A	p.R80K	missense
MD7180	7	24003820	C	G	V1rd19	CCDS52137	r.730c>g	c.710C>G	p.T237S	missense
MD7180	7	25697227	A	T	Tgfb1	CCDS20993	r.1682a>u	c.815A>T	p.H272L	missense
MD7180	7	25733273	C	T	Hnrnpul1	CCDS20995	r.1485g>a	c.1363G>A	p.G455S	missense
MD7180	7	26611692	A	G	Vmn1r185	CCDS21005	r.473u>c	c.387T>C	p.A129A	silent
MD7180	7	26819067	G	A	Cyp2g1	CCDS21007	r.1041g>a	c.1006G>A	p.G336R	missense
MD7180	7	27241988	G	A	Adck4	CCDS39847	r.844g>a	c.589G>A	p.E197K	missense
MD7180	7	27489243	C	G	Sertad1	CCDS21022	r.170-10c>g	c.?	p.?	splice_region
MD7180	7	27653960	C	T	Ttc9b	CCDS21028	r.46c>u	c.34C>T	p.L12F	missense
MD7180	7	28835886	A	G	Lgals4	CCDS21058	r.522a>g	c.194A>G	p.N65S	missense
MD7180	7	28989758	T	C	Map4k1	CCDS39865	r.1131+6u>c	c.1003+6T>C	p.?	splice_region
MD7180	7	30649970	T	C	Rbm42	CCDS52179	r.348a>g	c.108A>G	p.E36E	silent
MD7180	7	33743862	G	T	Scgb1b24	CCDS52199	r.61+3g>u	c.61+3G>T	p.?	splice_region
MD7180	7	35305957	C	T	Gpatch1	CCDS21147	r.612g>a	c.585G>A	p.L195L	silent
MD7180	7	43498340	G	A	4931406B18Rik	CCDS21172	r.1324-8c>u	c.614-8C>T	p.?	splice_region
MD7180	7	49453439	C	T	Nav2	CCDS71973	r.2081c>u	c.1984C>T	p.Q662*	nonsense
MD7180	7	64220262	C	T	Trpm1	CCDS21332	r.1859c>u	c.1662C>T	p.T554T	silent
MD7180	7	64389839	C	T	Mphosph10	CCDS21333	r.456g>a	c.382G>A	p.E128K	missense
MD7180	7	65676058	G	A	Tarsl2	CCDS21339	r.1426g>a	c.1379G>A	p.S460N	missense
MD7180	7	78461126	C	T	Ntrk3	CCDS21371	r.1451g>a	c.826G>A	p.E276K	missense
MD7180	7	81974446	C	T	Bnc1	CCDS52285	r.1034g>a	c.1032G>A	p.R344R	silent
MD7180	7	83633221	G	T	Stard5	CCDS21411	r.323g>u	c.241G>T	p.D81Y	missense
MD7180	7	83992162	C	T	Cemip	CCDS21416	r.914g>a	c.653G>A	p.R218H	missense
MD7180	7	84634383	C	T	Zfand6	CCDS21419	r.230g>a	c.10G>A	p.E4K	missense
MD7180	7	85620816	G	A	Vmn2r71	CCDS52293	r.1524+10g>a	c.1524+10G>A	p.?	splice_region
MD7180	7	85738339	C	T	Vmn2r72	CCDS52294	r.2016g>a	c.2016G>A	p.T672T	silent
MD7180	7	89955561	T	C	Eed	CCDS40016	r.1627a>g	c.1169A>G	p.D390G	missense
MD7180	7	102713614	G	A	Olfr33	CCDS21544	r.798c>u	c.798C>T	p.S266S	silent
MD7180	7	102900387	G	A	Olfr570	CCDS21551	r.46g>a	c.19G>A	p.E7K	missense
MD7180	7	102984746	C	T	Olfr578	CCDS21557	r.417g>a	c.417G>A	p.T139T	silent
MD7180	7	103732461	T	C	Olfr628	CCDS52338	r.534u>c	c.534T>C	p.S178S	silent
MD7180	7	103732479	T	C	Olfr628	CCDS52338	r.552u>c	c.552T>C	p.H184H	silent
MD7180	7	103788129	G	A	Olfr67	CCDS40059	r.147c>u	c.147C>T	p.V49V	silent
MD7180	7	105204167	G	A	Olfr686	CCDS21645	r.210c>u	c.175C>T	p.Q59*	nonsense
MD7180	7	105708581	G	A	Dnhd1	ENSMUST00000145988.8	r.9873g>a	c.9622G>A	p.V3208I	missense
MD7180	7	108055312	G	C	Olfr479	CCDS21701	r.356g>c	c.329G>C	p.C110S	missense
MD7180	7	110926368	C	T	Mrvi1	CCDS52362	r.676g>a	c.576G>A	p.R192R	silent
MD7180	7	114536055	G	A	Pde3b	CCDS21760	r.3377g>a	c.3107G>A	p.R1036Q	missense
MD7180	7	115544480	T	G	Sox6	CCDS40098	r.1594a>c	c.1425A>C	p.G475G	silent
MD7180	7	119500516	G	C	Pdilt	CCDS52378	r.777-7c>g	c.535-7C>G	p.?	splice_region
MD7180	7	119938996	C	T	Dnah3	ENSMUST00000046993.3	r.10765g>a	c.10765G>A	p.V3589I	missense
MD7180	7	119952636	G	A	Dnah3	ENSMUST00000046993.3	r.8459c>u	c.8459C>T	p.S2820L	missense
MD7180	7	123307083	C	T	Arhgap17	CCDS52389	r.933-4g>a	c.853-4G>A	p.?	splice_region
MD7180	7	123402871	G	A	Lcmt1	CCDS40118	r.525g>a	c.358G>A	p.D120N	missense
MD7180	7	123494865	G	A	Zkscan2	CCDS40119	r.1207c>u	c.725C>T	p.A242V	missense
MD7180	7	127344140	C	A	Zfp768	CCDS21864	r.1011g>u	c.824G>T	p.R275L	missense
MD7180	7	127448799	C	T	Zfp689	CCDS21867	r.360g>a	c.60G>A	p.R20R	silent
MD7180	7	127717290	G	A	Ctf1	CCDS21875	r.450g>a	c.431G>A	p.G144D	missense
MD7180	7	127993503	C	T	Pycard	CCDS21888	r.365g>a	c.151G>A	p.D51N	missense
MD7180	7	128112282	G	A	Itgam	CCDS40149	r.2263g>a	c.2160G>A	p.P720P	silent
MD7180	7	132859272	C	T	Fam175b	CCDS21928	r.48c>u	c.38C>T	p.S13F	missense
MD7180	7	134012278	G	A	Adam12	CCDS21938	r.561c>u	c.341C>T	p.T114M	missense
MD7180	7	140323523	G	C	Olfr525	CCDS21971	r.922g>c	c.823G>C	p.A275P	missense
MD7180	7	141091989	G	A	Sigirr	CCDS40179	r.1477c>u	c.880C>T	p.P294S	missense
MD7180	7	141192901	C	T	Hras	CCDS22003	r.202g>a	c.40G>A	p.V14M	missense
MD7180	8	10562170	G	C	Myo16	CCDS40218	r.3814g>c	c.3814G>C	p.V1272L	missense
MD7180	8	13221722	C	T	Adprhl1	ENSMUST00000204916.2	r.5169g>a	c.5035G>A	p.D1679N	missense
MD7180	8	13779304	C	T	Cdc16	CCDS22114	r.1720c>u	c.1589C>T	p.S530L	missense
MD7180	8	21973392	G	T	Ccdc70	CCDS22167	r.405g>u	c.197G>T	p.R66M	missense
MD7180	8	22002839	C	T	Atp7b	CCDS22168	r.3522g>a	c.3272G>A	p.G1091E	missense
MD7180	8	25594054	T	G	Letm2	CCDS52527	r.565a>c	c.160A>C	p.K54Q	missense
MD7180	8	27393709	C	T	Chrnb3	CCDS22217	r.731c>u	c.473C>T	p.S158F	missense
MD7180	8	33573778	A	C	Tex15	CCDS22232	r.3235a>c	c.3235A>C	p.N1079H	missense
MD7180	8	33581968	G	C	Tex15	CCDS22232	r.7542g>c	c.7542G>C	p.L2514L	silent
MD7180	8	43521202	G	A	Adam26b	CCDS22268	r.1067c>u	c.762C>T	p.I254I	silent
MD7180	8	48674626	G	A	Tenm3	CCDS22303	r.346c>u	c.16C>T	p.R6C	missense
MD7180	8	70191926	G	A	Slc25a42	CCDS40370	r.232c>u	c.122C>T	p.A41V	missense
MD7180	8	70747864	C	T	Pde4c	CCDS80891	r.1282c>u	c.1118C>T	p.A373V	missense
MD7180	8	71407881	G	A	Ankle1	CCDS52583	r.1007g>a	c.981G>A	p.G327G	silent
MD7180	8	83541855	C	T	Olfr370	CCDS22454	r.763c>u	c.710C>T	p.A237V	missense
MD7180	8	91270259	G	A	Rpgrip1l	CCDS22520	r.2059c>u	c.1992C>T	p.H664H	silent
MD7180	8	92358400	G	A	Irx5	CCDS22522	r.605g>a	c.217G>A	p.A73T	missense
MD7180	8	93201571	G	A	Ces1e	CCDS22529	r.1720c>u	c.1522C>T	p.P508S	missense
MD7180	8	94493045	G	A	Nlrc5	CCDS59741	r.3262g>a	c.3262G>A	p.A1088T	missense
MD7180	8	95327929	G	A	Zfp319	CCDS22559	r.2314c>u	c.1645C>T	p.R549C	missense
MD7180	8	99111676	C	A	Cdh8	CCDS40448	r.2121g>u	c.1531G>T	p.G511C	missense
MD7180	8	109731941	G	C	Atxn1l	CCDS40474	r.2036c>g	c.1688C>G	p.S563C	missense
MD7180	8	119600982	C	T	Taf1c	CCDS40493	r.1089g>a	c.1000G>A	p.G334R	missense
MD7180	8	122605161	C	A	Galns	CCDS40504	r.363g>u	c.214G>T	p.A72S	missense
MD7180	8	122813121	G	A	Acsf3	CCDS40505	r.1597g>a	c.1487G>A	p.S496N	missense
MD7180	8	123354078	C	T	Spire2	CCDS22754	r.412c>u	c.360C>T	p.N120N	silent
MD7180	8	125850348	A	T	Pcnxl2	CCDS52708	r.3180u>a	c.2944T>A	p.Y982N	missense
MD7180	9	14316226	C	T	Sesn3	CCDS22820	r.1200c>u	c.689C>T	p.A230V	missense
MD7180	9	14716040	G	A	Piwil4	CCDS22824	r.1565c>u	c.1565C>T	p.P522L	missense
MD7180	9	18595403	G	A	Muc16	ENSMUST00000208663.1	r.19158c>u	c.19158C>T	p.V6386V	silent
MD7180	9	19809038	C	T	Olfr859	CCDS22864	r.719c>u	c.719C>T	p.T240I	missense
MD7180	9	20441341	G	A	Zfp26	CCDS40543	r.885c>u	c.427C>T	p.L143L	silent
MD7180	9	21273255	T	A	Atg4d	CCDS22899	r.1428u>a	c.1244T>A	p.I415N	missense
MD7180	9	21287898	C	T	Kri1	CCDS72201	r.72g>a	c.56G>A	p.R19H	missense
MD7180	9	35215499	G	C	Srpr	CCDS22959	r.1686g>c	c.1552G>C	p.D518H	missense
MD7180	9	39059852	C	A	Olfr937	CCDS23037	r.813g>u	c.813G>T	p.G271G	silent
MD7180	9	40000999	A	G	Olfr979	CCDS23070	r.252u>c	c.227T>C	p.V76A	missense
MD7180	9	44799589	C	T	Ttc36	CCDS23121	r.575g>a	c.443G>A	p.R148Q	missense
MD7180	9	50693638	A	T	Dixdc1	CCDS23169	r.1031u>a	c.901T>A	p.Y301N	missense
MD7180	9	56127842	C	G	Pstpip1	CCDS40645	r.1545c>g	c.1098C>G	p.L366L	silent
MD7180	9	56887966	G	A	Cspg4	CCDS23211	r.3070g>a	c.2984G>A	p.R995H	missense
MD7180	9	57700346	C	T	Cyp1a1	CCDS23230	r.357c>u	c.256C>T	p.P86S	missense
MD7180	9	59779997	C	G	Myo9a	CCDS52820	r.905c>g	c.384C>G	p.T128T	silent
MD7180	9	67370644	G	C	Tln2	CCDS52849	r.1281c>g	c.1081C>G	p.R361G	missense
MD7180	9	69483031	G	A	Anxa2	CCDS23316	r.552g>a	c.415G>A	p.E139K	missense
MD7180	9	70584076	C	T	Sltm	CCDS23322	r.2040c>u	c.2040C>T	p.R680R	silent
MD7180	9	76491409	G	A	Fam83b	CCDS40695	r.2524c>u	c.2411C>T	p.S804F	missense
MD7180	9	86521081	C	T	Dopey1	CCDS52876	r.4529c>u	c.4333C>T	p.R1445W	missense
MD7180	9	87015875	G	A	Ripply2	CCDS40715	r.102g>a	c.94G>A	p.G32S	missense
MD7180	9	90110160	A	T	Morf4l1	CCDS23400	r.193u>a	c.53T>A	p.L18Q	missense
MD7180	9	95939244	C	T	Atr	CCDS52890	r.6910c>u	c.6782C>T	p.P2261L	missense
MD7180	9	101034704	C	T	Pccb	CCDS23442	r.195g>a	c.154G>A	p.G52R	missense
MD7180	9	105287684	G	T	Nek11	CCDS23464	r.1710c>a	c.1242C>A	p.L414L	silent
MD7180	9	106485310	C	T	Rrp9	CCDS23481	r.1472c>u	c.1393C>T	p.R465C	missense
MD7180	9	106647403	G	A	Grm2	CCDS52914	r.2303c>u	c.2112C>T	p.G704G	silent
MD7180	9	106700677	C	G	Rad54l2	CCDS40759	r.3311g>c	c.3044G>C	p.G1015A	missense
MD7180	9	106717191	T	A	Rad54l2	CCDS40759	r.1404a>u	c.1137A>T	p.E379D	missense
MD7180	9	106858865	A	G	Vprbp	CCDS23485	r.3237a>g	c.3011A>G	p.D1004G	missense
MD7180	9	107570901	C	G	Hyal2	CCDS23496	r.1081c>g	c.752C>G	p.S251C	missense
MD7180	9	108058837	G	A	Rnf123	CCDS81072	r.3309c>u	c.2713C>T	p.R905C	missense
MD7180	9	108716866	G	A	Prkar2a	CCDS23536	r.610g>a	c.296G>A	p.C99Y	missense
MD7180	9	108953809	T	C	Col7a1	CCDS40770	r.117u>c	c.65T>C	p.V22A	missense
MD7180	9	111272540	G	A	Epm2aip1	CCDS40785	r.596g>a	c.580G>A	p.V194I	missense
MD7180	9	111604099	C	T	Stac	CCDS23586	r.890g>a	c.650G>A	p.G217D	missense
MD7180	9	119074685	T	A	Plcd1	CCDS23607	r.1193a>u	c.1088A>T	p.K363M	missense
MD7180	9	122986197	T	G	Kif15	CCDS23651	r.1328u>g	c.1275T>G	p.F425L	missense
MD7180	10	26318438	A	C	L3mbtl3	CCDS23756	r.1531u>g	c.1260T>G	p.S420R	missense
MD7180	10	33622715	G	T	Clvs2	CCDS23770	r.978c>a	c.218C>A	p.A73D	missense
MD7180	10	45153165	T	G	Prep	CCDS23826	r.1785u>g	c.1660T>G	p.S554A	missense
MD7180	10	58235724	G	T	Gm4981	CCDS48564	r.978c>a	c.667C>A	p.P223T	missense
MD7180	10	64873339	C	T	Ctnna3	CCDS23901	r.2316c>u	c.2156C>T	p.T719M	missense
MD7180	10	75646656	T	C	Cabin1	CCDS35938	r.6914a>g	c.6452A>G	p.N2151S	missense
MD7180	10	75949181	G	T	Vpreb3	CCDS23940	r.149g>u	c.91G>T	p.V31F	missense
MD7180	10	77260831	C	T	Pofut2	CCDS23954	r.405+7c>u	c.382+7C>T	p.?	splice_region
MD7180	10	79669498	C	T	Tpgs1	CCDS23982	r.89c>u	c.89C>T	p.P30L	missense
MD7180	10	80313494	G	A	Apc2	CCDS24016	r.4312g>a	c.4294G>A	p.A1432T	missense
MD7180	10	81638723	T	C	Ankrd24	CCDS36001	r.890u>c	c.720T>C	p.S240S	silent
MD7180	10	84720472	A	C	Polr3b	CCDS24081	r.3257a>c	c.3227A>C	p.E1076A	missense
MD7180	10	88400670	C	T	Gnptab	CCDS24110	r.329c>u	c.136C>T	p.R46*	nonsense
MD7180	10	89794508	C	T	Uhrf1bp1l	CCDS36028	r.1687c>u	c.1433C>T	p.S478F	missense
MD7180	10	106858184	C	T	Ppfia2	CCDS56746	r.2302c>u	c.2018C>T	p.S673L	missense
MD7180	10	107711867	A	G	Ptprq	CCDS36051	r.842+6u>c	c.663+6T>C	p.?	splice_region
MD7180	10	107789081	T	C	Otogl	CCDS56747	r.4701a>g	c.4695A>G	p.G1565G	silent
MD7180	10	117024363	A	G	Best3	CCDS24188	r.2042a>g	c.1527A>G	p.P509P	silent
MD7180	10	121667635	C	T	D930020B18Rik	CCDS36074	r.738c>u	c.714C>T	p.F238F	silent
MD7180	10	127006657	G	A	Avil	CCDS24221	r.446g>a	c.304G>A	p.D102N	missense
MD7180	10	127544627	C	T	Lrp1	CCDS24245	r.12115g>a	c.11654G>A	p.G3885D	missense
MD7180	10	127811223	C	T	Rdh16	CCDS24252	r.527c>u	c.483C>T	p.N161N	silent
MD7180	10	128041281	C	G	Naca	CCDS48723	r.2521c>g	c.2181C>G	p.F727L	missense
MD7180	10	128246154	C	T	Timeless	CCDS24266	r.1825c>u	c.1647C>T	p.P549P	silent
MD7180	10	128492322	A	C	Myl6	CCDS48728	r.320u>g	c.256T>G	p.Y86D	missense
MD7180	10	129776822	G	A	Olfr809	CCDS24336	r.952g>a	c.952G>A	p.V318M	missense
MD7180	11	5033729	G	A	Ap1b1	CCDS36100	r.2295g>a	c.2041G>A	p.A681T	missense
MD7180	11	5830138	G	A	Polm	CCDS24405	r.1163c>u	c.898C>T	p.Q300*	nonsense
MD7180	11	9293308	T	C	Abca13	CCDS36110	r.5194u>c	c.5170T>C	p.S1724P	missense
MD7180	11	29130928	G	A	Pnpt1	CCDS24490	r.171+10g>a	c.161+10G>A	p.?	splice_region
MD7180	11	34695470	A	C	Dock2	ENSMUST00000093193.11	r.1583u>g	c.1514T>G	p.I505S	missense
MD7180	11	35808576	A	G	Rars	CCDS24544	r.1914u>c	c.1889T>C	p.V630A	missense
MD7180	11	44561749	G	T	Rnf145	CCDS24565	r.1897g>u	c.1554G>T	p.K518N	missense
MD7180	11	46150338	C	G	Nipal4	CCDS24572	r.1261g>c	c.1029G>C	p.M343I	missense
MD7180	11	52261537	G	C	Tcf7	CCDS24670	r.231c>g	c.184C>G	p.P62A	missense
MD7180	11	58452390	C	T	4930504O13Rik	CCDS24731	r.119+10g>a	c.67+10G>A	p.?	splice_region
MD7180	11	59086680	G	A	Obscn	CCDS56775	r.5593c>u	c.5593C>T	p.R1865C	missense
MD7180	11	60186367	C	A	Rai1	CCDS24784	r.1784c>a	c.1256C>A	p.T419K	missense
MD7180	11	60206012	G	T	Srebf1	CCDS24785	r.955c>a	c.894C>A	p.P298P	silent
MD7180	11	60384270	G	A	Lrrc48	CCDS36172	r.1298g>a	c.1056G>A	p.T352T	silent
MD7180	11	60539087	T	G	Alkbh5	CCDS24794	r.1110u>g	c.665T>G	p.F222C	missense
MD7180	11	60547695	G	C	Alkbh5	CCDS24794	r.1226g>c	c.781G>C	p.A261P	missense
MD7180	11	66095345	T	C	Dnah9	CCDS36182	r.3528a>g	c.3462A>G	p.K1154K	silent
MD7180	11	67662082	C	G	Gas7	CCDS48821	r.744c>g	c.467C>G	p.T156R	missense
MD7180	11	69778248	G	C	Zbtb4	CCDS36197	r.2036g>c	c.1796G>C	p.R599P	missense
MD7180	11	69821548	C	A	Spem1	CCDS36199	r.369g>u	c.289G>T	p.V97L	missense
MD7180	11	70242712	C	G	Alox12	CCDS24942	r.1866g>c	c.1785G>C	p.W595C	missense
MD7180	11	70609251	C	T	Mink1	CCDS48837	r.2601c>u	c.2412C>T	p.P804P	silent
MD7180	11	70680952	G	A	Camta2	CCDS24963	r.1664c>u	c.1532C>T	p.S511L	missense
MD7180	11	70725096	C	T	Kif1c	CCDS24965	r.2234-8c>u	c.1938-8C>T	p.?	splice_region
MD7180	11	71123016	G	A	Nlrp1a	CCDS48838	r.1625c>u	c.1407C>T	p.N469N	silent
MD7180	11	72893338	T	C	Zzef1	CCDS36218	r.6139u>c	c.6068T>C	p.I2023T	missense
MD7180	11	74044999	C	A	Olfr139	CCDS25023	r.385g>u	c.274G>T	p.E92*	nonsense
MD7180	11	75142887	G	A	Smg6	CCDS25039	r.3755g>a	c.3662G>A	p.R1221H	missense
MD7180	11	78191240	A	G	Rab34	CCDS25094	r.1022a>g	c.464A>G	p.D155G	missense
MD7180	11	82437393	G	A	Tmem132e	CCDS25144	r.1117g>a	c.970G>A	p.D324N	missense
MD7180	11	82915085	G	A	Unc45b	CCDS36251	r.524g>a	c.417G>A	p.Q139Q	silent
MD7180	11	82982248	T	C	Slfn9	CCDS25154	r.2078a>g	c.1828A>G	p.M610V	missense
MD7180	11	88073705	A	G	Vezf1	CCDS48880	r.804a>g	c.682A>G	p.I228V	missense
MD7180	11	94485216	G	A	Spata20	CCDS25256	r.133c>u	c.71C>T	p.S24L	missense
MD7180	11	98019690	A	G	Cacnb1	CCDS25335	r.370u>c	c.161T>C	p.F54S	missense
MD7180	11	101078675	C	T	Hsd17b1	CCDS25445	r.178c>u	c.147C>T	p.A49A	silent
MD7180	11	102023464	C	T	Mpp3	CCDS36338	r.739g>a	c.304G>A	p.A102T	missense
MD7180	11	102199426	C	T	Hdac5	CCDS70320	r.3214g>a	c.2436G>A	p.V812V	silent
MD7180	11	105970703	C	T	Ace	CCDS25543	r.707+7c>u	c.670+7C>T	p.?	splice_region
MD7180	11	109396355	C	T	Gna13	CCDS25577	r.1146c>u	c.1003C>T	p.R335W	missense
MD7180	11	113856673	G	A	Sdk2	CCDS25605	r.2350c>u	c.2010C>T	p.C670C	silent
MD7180	11	114719154	A	G	Ttyh2	CCDS25608	r.1663a>g	c.1550A>G	p.Y517C	missense
MD7180	11	116151027	G	A	Fbf1	CCDS25659	r.2320c>u	c.1688C>T	p.S563F	missense
MD7180	11	118118855	C	T	Dnah17	CCDS48994	r.1890g>a	c.1890G>A	p.L630L	silent
MD7180	12	3897010	C	T	Dnmt3a	CCDS36397	r.1497c>u	c.1235C>T	p.P412L	missense
MD7180	12	3984575	C	T	Efr3b	CCDS49016	r.799g>a	c.594G>A	p.P198P	silent
MD7180	12	4624926	C	T	Itsn2	CCDS36398	r.324c>u	c.67C>T	p.R23C	missense
MD7180	12	13321663	C	T	Nbas	CCDS49031	r.1187c>u	c.1163C>T	p.P388L	missense
MD7180	12	33045146	G	A	Cdhr3	CCDS36430	r.2024c>u	c.1923C>T	p.T641T	silent
MD7180	12	40766297	C	T	Dock4	CCDS25895	r.3199c>u	c.2894C>T	p.P965L	missense
MD7180	12	66284090	G	A	Rpl10l	CCDS49076	r.312c>u	c.268C>T	p.R90W	missense
MD7180	12	70988495	G	A	Psma3	CCDS25961	r.669+6g>a	c.543+6G>A	p.?	splice_region
MD7180	12	76095553	G	A	Syne2	CCDS49091	r.18772g>a	c.18563G>A	p.R6188Q	missense
MD7180	12	78522901	A	G	Gphn	CCDS26000	r.991a>g	c.868A>G	p.I290V	missense
MD7180	12	82425359	T	C	Sipa1l1	CCDS26026	r.4513u>c	c.4112T>C	p.L1371P	missense
MD7180	12	84853935	C	T	Ltbp2	CCDS49112	r.816g>a	c.612G>A	p.V204V	silent
MD7180	12	85030304	G	A	Ylpm1	CCDS49114	r.3940g>a	c.3802G>A	p.D1268N	missense
MD7180	12	103949151	G	A	Serpina1e	CCDS26142	r.1041c>u	c.795C>T	p.N265N	silent
MD7180	12	108316532	C	T	Hhipl1	CCDS36554	r.1143c>u	c.1002C>T	p.I334I	silent
MD7180	12	109455514	T	C	Dlk1	CCDS26168	r.672u>c	c.153T>C	p.G51G	silent
MD7180	12	109590433	G	T	Rtl1	CCDS26170	r.5118c>a	c.4971C>A	p.D1657E	missense
MD7180	12	111321140	G	A	Cdc42bpb	CCDS26176	r.2155c>u	c.1708C>T	p.R570*	nonsense
MD7180	12	113123187	G	A	Mta1	CCDS36574	r.592g>a	c.452G>A	p.R151H	missense
MD7180	13	3575187	T	A	Fam208b	CCDS49201	r.5322a>u	c.4762A>T	p.S1588C	missense
MD7180	13	3590264	G	A	Fam208b	CCDS49201	r.1432c>u	c.872C>T	p.A291V	missense
MD7180	13	6621999	T	C	Pfkp	CCDS26230	r.457a>g	c.359A>G	p.N120S	missense
MD7180	13	8819880	G	A	Wdr37	CCDS26232	r.1630c>u	c.1342C>T	p.P448S	missense
MD7180	13	9877249	C	T	Chrm3	CCDS26238	r.2573g>a	c.1750G>A	p.V584M	missense
MD7180	13	13476313	C	T	Nid1	CCDS26244	r.1534c>u	c.1434C>T	p.V478V	silent
MD7180	13	14377930	C	T	Hecw1	CCDS49207	r.514g>a	c.80G>A	p.R27K	missense
MD7180	13	18862549	G	A	Vps41	CCDS26257	r.2293g>a	c.2269G>A	p.E757K	missense
MD7180	13	22187174	C	T	Vmn1r192	CCDS26311	r.875g>a	c.875G>A	p.R292H	missense
MD7180	13	22524351	C	T	Vmn1r203	CCDS26321	r.301c>u	c.301C>T	p.R101W	missense
MD7180	13	23076087	C	T	Vmn1r215	CCDS26330	r.296c>u	c.296C>T	p.T99I	missense
MD7180	13	23581831	C	G	Hist1h4d	CCDS26353	r.234c>g	c.230C>G	p.A77G	missense
MD7180	13	34013317	A	T	Ripk1	CCDS26443	r.525a>u	c.389A>T	p.H130L	missense
MD7180	13	34890676	A	G	Prpf4b	CCDS26448	r.1992a>g	c.1832A>G	p.H611R	missense
MD7180	13	35968802	G	C	Ppp1r3g	CCDS49237	r.775g>c	c.204G>C	p.E68D	missense
MD7180	13	43096704	A	G	Phactr1	CCDS49251	r.1516a>g	c.1475A>G	p.N492S	missense
MD7180	13	46761376	G	A	Kif13a	CCDS36652	r.4431c>u	c.4334C>T	p.A1445V	missense
MD7180	13	56362937	G	A	Gm10782	ENSMUST00000099476.3	r.37g>a	c.37G>A	p.G13R	missense
MD7180	13	59691580	G	A	4921517D22Rik	CCDS36688	r.324c>u	c.50C>T	p.S17L	missense
MD7180	13	60175860	G	C	Gas1	CCDS26579	r.1506c>g	c.1082C>G	p.A361G	missense
MD7180	13	70841361	G	A	Adamts16	CCDS36723	r.333c>u	c.71C>T	p.A24V	missense
MD7180	13	73636475	G	A	Tert	CCDS26633	r.2068g>a	c.2039G>A	p.W680*	nonsense
MD7180	13	81155258	T	C	Adgrv1	CCDS36737	r.18434a>g	c.18308A>G	p.Y6103C	missense
MD7180	13	91783006	C	T	Acot12	CCDS26678	r.1391c>u	c.1372C>T	p.R458*	nonsense
MD7180	13	94877218	A	G	Otp	CCDS26695	r.311a>g	c.143A>G	p.N48S	missense
MD7180	13	100425784	T	A	Naip1	CCDS26729	r.2976a>u	c.2872A>T	p.K958*	nonsense
MD7180	14	4252471	C	T	Gm3138	ENSMUST00000165431.1	r.473c>u	c.468C>T	p.N156N	silent
MD7180	14	22584472	C	T	1700112E06Rik	CCDS49415	r.492c>u	c.325C>T	p.L109F	missense
MD7180	14	24172214	G	A	Dlg5	CCDS49417	r.1908-10c>u	c.1438-10C>T	p.?	splice_region
MD7180	14	29183614	G	A	Cacna2d3	ENSMUST00000022567.8	r.1292c>u	c.1195C>T	p.R399W	missense
MD7180	14	34397729	G	A	Mmrn2	CCDS36876	r.766+9g>a	c.655+9G>A	p.?	splice_region
MD7180	14	44288139	C	T	Gm8220	ENSMUST00000177877.1	r.9c>u	c.9C>T	p.H3H	silent
MD7180	14	44403735	G	A	Gm3371	ENSMUST00000172103.1	r.373c>u	c.373C>T	p.S125F	missense
MD7180	14	50148700	G	A	Olfr729	CCDS27005	r.173c>u	c.173C>T	p.P58L	missense
MD7180	14	50653244	C	T	Olfr746	CCDS27021	r.6c>u	c.6C>T	p.N2N	silent
MD7180	14	55650513	C	T	Tssk4	CCDS56959	r.330c>u	c.165C>T	p.I55I	silent
MD7180	14	55832078	C	T	Nfatc4	CCDS27132	r.2298+4c>u	c.2056+4C>T	p.?	splice_region
MD7180	14	66077227	T	A	Adam2	CCDS36959	r.145a>u	c.134A>T	p.N45I	missense
MD7180	14	70193888	G	A	Sorbs3	CCDS27249	r.832c>u	c.822C>T	p.S274S	silent
MD7180	14	70408931	G	A	Piwil2	CCDS27252	r.1352c>u	c.1155C>T	p.N385N	silent
MD7180	14	110752251	A	T	Slitrk6	CCDS27326	r.569u>a	c.23T>A	p.L8H	missense
MD7180	14	118132716	C	G	Tgds	CCDS27332	r.50g>c	c.14G>C	p.S5T	missense
MD7180	14	121628835	C	T	Dock9	CCDS37018	r.1959g>a	c.1855G>A	p.E619K	missense
MD7180	14	123293475	G	A	Nalcn	CCDS37023	r.4518c>u	c.4150C>T	p.R1384*	nonsense
MD7180	15	6827090	G	A	Osmr	CCDS27368	r.2356c>u	c.1575C>T	p.H525H	silent
MD7180	15	12373549	G	A	Pdzd2	CCDS37045	r.6499c>u	c.6499C>T	p.P2167S	missense
MD7180	15	31459199	G	C	March6	CCDS37054	r.2936c>g	c.2720C>G	p.S907C	missense
MD7180	15	54252265	A	G	Tnfrsf11b	CCDS27468	r.1172u>c	c.935T>C	p.I312T	missense
MD7180	15	71943073	C	T	Col22a1	CCDS49627	r.2352+9g>a	c.1923+9G>A	p.?	splice_region
MD7180	15	73257245	A	C	Ptk2	CCDS37099	r.2138-7u>g	c.1826-7T>G	p.?	splice_region
MD7180	15	76088935	G	A	Nrbp2	CCDS27561	r.411c>u	c.174C>T	p.L58L	silent
MD7180	15	76373659	T	C	Tssk5	CCDS37122	r.751a>g	c.497A>G	p.N166S	missense
MD7180	15	76427945	A	G	Mroh1	CCDS49651	r.1847+3a>g	c.1629+3A>G	p.?	splice_region
MD7180	15	77718036	G	A	Apol7e	CCDS49663	r.975g>a	c.833G>A	p.R278H	missense
MD7180	15	77996963	C	T	Cacng2	CCDS27608	r.1461g>a	c.324G>A	p.P108P	silent
MD7180	15	79620827	T	A	Fam227a	CCDS79389	r.1627a>u	c.1414A>T	p.I472F	missense
MD7180	15	80880251	C	T	Tnrc6b	CCDS37146	r.2237c>u	c.1953C>T	p.D651D	silent
MD7180	15	82393877	T	G	Cyp2d11	CCDS49680	r.146a>c	c.71A>C	p.D24A	missense
MD7180	15	84113237	C	T	Pnpla5	CCDS49685	r.1291g>a	c.1229G>A	p.R410Q	missense
MD7180	15	85021269	C	A	Upk3a	CCDS27716	r.657c>a	c.578C>A	p.P193H	missense
MD7180	15	89419297	T	G	Cpt1b	CCDS27749	r.1719a>c	c.1634A>C	p.E545A	missense
MD7180	15	91745711	G	T	Lrrk2	CCDS37180	r.3710g>u	c.3604G>T	p.D1202Y	missense
MD7180	15	95432604	C	T	Nell2	CCDS27775	r.1015g>a	c.762G>A	p.T254T	silent
MD7180	15	98597434	C	T	Adcy6	CCDS27799	r.2178g>a	c.2024G>A	p.C675Y	missense
MD7180	15	98863304	C	T	Kmt2d	CCDS49725	r.2392g>a	c.2164G>A	p.E722K	missense
MD7180	15	98864969	T	C	Kmt2d	CCDS49725	r.1147a>g	c.919A>G	p.M307V	missense
MD7180	15	100489499	C	T	Csrnp2	CCDS27839	r.374g>a	c.87G>A	p.M29I	missense
MD7180	15	101627097	C	T	Gm5414	CCDS27857	r.552g>a	c.552G>A	p.W184*	nonsense
MD7180	15	102004018	C	T	Krt8	CCDS27868	r.325g>a	c.222G>A	p.V74V	silent
MD7180	15	102130728	G	A	Spryd3	CCDS49738	r.385c>u	c.309C>T	p.Y103Y	silent
MD7180	15	103357458	G	A	Itga5	CCDS27903	r.698c>u	c.461C>T	p.S154F	missense
MD7180	16	4417886	G	A	Adcy9	CCDS27917	r.1736c>u	c.1660C>T	p.L554F	missense
MD7180	16	5167111	C	G	Sec14l5	CCDS49752	r.382c>g	c.320C>G	p.T107R	missense
MD7180	16	5182030	G	A	Sec14l5	CCDS49752	r.1888g>a	c.1826G>A	p.G609D	missense
MD7180	16	5248760	C	T	Eef2kmt	CCDS27935	r.594g>a	c.547G>A	p.A183T	missense
MD7180	16	14205911	G	A	Myh11	CCDS27972	r.4727c>u	c.4578C>T	p.N1526N	silent
MD7180	16	17213125	G	A	Rimbp3	CCDS27998	r.4991g>a	c.4412G>A	p.C1471Y	missense
MD7180	16	17553096	C	T	Lrrc74b	CCDS28006	r.762+10g>a	c.726+10G>A	p.?	splice_region
MD7180	16	18151983	C	T	Rtn4r	CCDS37279	r.1513c>u	c.1274C>T	p.T425I	missense
MD7180	16	18810461	G	A	Cdc45	CCDS28027	r.445c>u	c.132C>T	p.H44H	silent
MD7180	16	20157114	G	T	Yeats2	CCDS49790	r.711g>u	c.519G>T	p.P173P	silent
MD7180	16	20711985	G	A	Clcn2	CCDS28057	r.1045-9c>u	c.923-9C>T	p.?	splice_region
MD7180	16	22988252	C	T	Kng2	CCDS28072	r.1388g>a	c.1196G>A	p.G399E	missense
MD7180	16	30601276	T	A	Fam43a	CCDS28103	r.1554u>a	c.677T>A	p.L226Q	missense
MD7180	16	32754257	C	T	Muc4	ENSMUST00000096106.9	r.4624c>u	c.4130C>T	p.T1377I	missense
MD7180	16	35863428	C	T	Parp14	CCDS28143	r.718g>a	c.527G>A	p.S176N	missense
MD7180	16	36781658	C	T	Slc15a2	CCDS28156	r.446g>a	c.276G>A	p.T92T	silent
MD7180	16	37878299	T	G	Lrrc58	CCDS37340	r.734u>g	c.627T>G	p.L209L	silent
MD7180	16	38005544	C	T	Gpr156	CCDS28162	r.2598c>u	c.2122C>T	p.R708C	missense
MD7180	16	45143649	C	A	Slc35a5	CCDS28193	r.1565g>u	c.1220G>T	p.S407I	missense
MD7180	16	91056234	T	A	4932438H23Rik	CCDS28322	r.385a>u	c.13A>T	p.M5L	missense
MD7180	17	18167415	A	T	Vmn2r92	CCDS49970	r.681a>u	c.681A>T	p.G227G	silent
MD7180	17	18582843	A	G	Vmn2r96	CCDS49974	r.786a>g	c.438A>G	p.Q146Q	silent
MD7180	17	21433433	A	G	Zfp54	CCDS37462	r.625a>g	c.188A>G	p.Q63R	missense
MD7180	17	25167388	C	T	Ccdc154	CCDS50032	r.1130c>u	c.752C>T	p.A251V	missense
MD7180	17	25201067	C	T	Unkl	CCDS57058	r.509c>u	c.490C>T	p.Q164*	nonsense
MD7180	17	27148561	G	A	Ip6k3	CCDS28562	r.863c>u	c.660C>T	p.D220D	silent
MD7180	17	28168422	C	T	Scube3	CCDS37527	r.3003c>u	c.2793C>T	p.G931G	silent
MD7180	17	29857702	G	A	Mdga1	CCDS37540	r.464c>u	c.95C>T	p.A32V	missense
MD7180	17	32022855	C	T	Hsf2bp	CCDS50056	r.230g>a	c.214G>A	p.E72K	missense
MD7180	17	36056614	C	A	Gm11127	CCDS57078	r.841g>u	c.831G>T	p.Q277H	missense
MD7180	17	36670292	C	T	H2-M1	CCDS37612	r.872g>a	c.850G>A	p.V284I	missense
MD7180	17	37336373	T	A	Olfr103	CCDS28746	r.989a>u	c.858A>T	p.P286P	silent
MD7180	17	38305081	C	A	Olfr137	CCDS28780	r.380g>u	c.379G>T	p.V127L	missense
MD7180	17	43626309	G	A	Tdrd6	CCDS50115	r.3991c>u	c.3847C>T	p.P1283S	missense
MD7180	17	46323908	C	T	Abcc10	CCDS50124	r.1259g>a	c.1168G>A	p.E390K	missense
MD7180	17	49615250	C	T	Kif6	CCDS50144	r.79c>u	c.14C>T	p.T5M	missense
MD7180	17	55482603	C	T	St6gal2	CCDS28886	r.1120c>u	c.637C>T	p.R213C	missense
MD7180	17	56613967	C	A	Rpl36	CCDS37665	r.210c>a	c.154C>A	p.P52T	missense
MD7180	17	59010198	G	A	Nudt12	CCDS28933	r.614c>u	c.453C>T	p.L151L	silent
MD7180	17	66683400	G	A	Ptprm	CCDS28948	r.4570c>u	c.4140C>T	p.G1380G	silent
MD7180	17	67786034	C	T	Lama1	CCDS37681	r.5136c>u	c.5066C>T	p.A1689V	missense
MD7180	17	70844952	G	A	Tgif1	CCDS50175	r.973c>u	c.663C>T	p.L221L	silent
MD7180	17	80032778	T	C	Hnrnpll	CCDS70845	r.1806a>g	c.1571A>G	p.N524S	missense
MD7180	18	3417573	C	A	Cul2	CCDS29032	r.544c>a	c.356C>A	p.T119K	missense
MD7180	18	9859887	A	T	Colec12	CCDS37732	r.1971a>u	c.1866A>T	p.S622S	silent
MD7180	18	20836987	G	A	Trappc8	CCDS50233	r.2959c>u	c.2948C>T	p.T983M	missense
MD7180	18	24676631	G	A	Mocos	CCDS37750	r.1525g>a	c.1290G>A	p.Q430Q	silent
MD7180	18	34641517	G	A	Cdc23	CCDS29132	r.816c>u	c.788C>T	p.S263L	missense
MD7180	18	37498620	G	A	Pcdhb19	CCDS29185	r.1630g>a	c.1467G>A	p.S489S	silent
MD7180	18	37691502	G	A	Pcdhgb2	CCDS79626	r.1675g>a	c.1545G>A	p.A515A	silent
MD7180	18	37766910	A	G	Pcdhga12	CCDS29191	r.1331a>g	c.794A>G	p.N265S	missense
MD7180	18	38203343	C	A	Pcdh1	CCDS29197	r.468g>u	c.238G>T	p.D80Y	missense
MD7180	18	63083099	G	A	Piezo2	ENSMUST00000047480.12	r.4520c>u	c.3606C>T	p.I1202I	silent
MD7180	18	71575089	C	A	Dcc	CCDS29336	r.2178g>u	c.1555G>T	p.V519L	missense
MD7180	18	77002446	G	A	Katnal2	CCDS37865	r.1068c>u	c.996C>T	p.S332S	silent
MD7180	18	77780195	C	T	Atp5a1	CCDS29358	r.1390c>u	c.1068C>T	p.N356N	silent
MD7180	19	4803379	G	A	Rbm14	CCDS29437	r.1100c>u	c.974C>T	p.A325V	missense
MD7180	19	4862175	C	T	Actn3	CCDS29441	r.2435g>a	c.2380G>A	p.D794N	missense
MD7180	19	5039883	C	T	B4gat1	CCDS29446	r.1058c>u	c.907C>T	p.R303C	missense
MD7180	19	5569820	G	T	Ap5b1	CCDS29470	r.1651g>u	c.1267G>T	p.D423Y	missense
MD7180	19	6066657	C	G	Tm7sf2	CCDS29490	r.463g>c	c.341G>C	p.G114A	missense
MD7180	19	6985576	C	T	Vegfb	CCDS29516	r.671g>a	c.431G>A	p.R144H	missense
MD7180	19	7557992	C	T	Pla2g16	CCDS29528	r.167c>u	c.12C>T	p.P4P	silent
MD7180	19	8818559	G	C	Ttc9c	CCDS29549	r.439c>g	c.115C>G	p.R39G	missense
MD7180	19	9283504	G	A	Pcna-ps2	ENSMUST00000088040.4	r.267g>a	c.126G>A	p.S42S	silent
MD7180	19	10435655	C	T	Syt7	CCDS50388	r.1206c>u	c.813C>T	p.L271L	silent
MD7180	19	11782890	A	G	Stx3	CCDS29611	r.1378u>c	c.696T>C	p.I232I	silent
MD7180	19	13064265	C	A	Olfr1454	CCDS29649	r.884c>a	c.853C>A	p.P285T	missense
MD7180	19	25622714	A	C	Dmrt3	CCDS29718	r.1184a>c	c.922A>C	p.S308R	missense
MD7180	19	28263926	C	T	Glis3	CCDS37947	r.3185g>a	c.2607G>A	p.T869T	silent
MD7180	19	34950253	G	A	Kif20b	CCDS37967	r.2991g>a	c.2914G>A	p.D972N	missense
MD7180	19	36986750	G	A	Btaf1	CCDS37969	r.3029g>a	c.2720G>A	p.C907Y	missense
MD7180	19	38951898	G	A	Hells	CCDS29789	r.1420g>a	c.1242G>A	p.E414E	silent
MD7180	19	40565013	C	A	Aldh18a1	CCDS29803	r.1538g>u	c.1290G>T	p.T430T	silent
MD7180	19	42608276	T	C	Loxl4	CCDS50441	r.368a>g	c.256A>G	p.S86G	missense
MD7180	19	45045458	C	T	Pdzd7	CCDS57145	r.500g>a	c.186G>A	p.S62S	silent
MD7180	19	47780409	C	T	Cfap43	CCDS57146	r.2250g>a	c.2195G>A	p.R732Q	missense
MD7180	19	53226665	G	A	Add3	CCDS29900	r.560g>a	c.270G>A	p.A90A	silent
MD7180	19	53909303	G	C	Pdcd4	CCDS29903	r.525g>c	c.235G>C	p.D79H	missense
MD7180	19	58825303	G	T	Hspa12a	CCDS38032	r.484c>a	c.389C>A	p.A130D	missense
MD7180	19	59345124	A	G	Pdzd8	CCDS29936	r.657u>c	c.464T>C	p.F155S	missense
MD7180	X	7608822	G	T	Cacna1f	CCDS40840	r.109g>u	c.62G>T	p.G21V	missense
MD7180	X	7634582	C	T	Cacna1f	CCDS40840	r.5709c>u	c.5662C>T	p.P1888S	missense
MD7180	X	20059902	G	A	Chst7	CCDS30040	r.343g>a	c.187G>A	p.E63K	missense
MD7180	X	26298997	C	T	Gm2030	CCDS53025	r.393g>a	c.230G>A	p.R77H	missense
MD7180	X	36611085	G	A	Akap17b	CCDS40924	r.3232c>u	c.2768C>T	p.T923M	missense
MD7180	X	56448183	C	A	Gm2174	ENSMUST00000079663.6	r.219c>a	c.219C>A	p.G73G	silent
MD7180	X	58918916	G	A	4930550L24Rik	CCDS40985	r.296g>a	c.34G>A	p.E12K	missense
MD7180	X	73421264	C	T	Zfp92	CCDS30200	r.373c>u	c.202C>T	p.R68*	nonsense
MD7180	X	73551509	G	A	Atp2b3	CCDS30205	r.3264g>a	c.2895G>A	p.P965P	silent
MD7180	X	81457577	G	A	4930595M18Rik	CCDS53123	r.545c>u	c.426C>T	p.D142D	silent
MD7180	X	95940728	T	C	Las1l	CCDS30287	r.1635a>g	c.1570A>G	p.K524E	missense
MD7180	X	100623588	G	A	Pdzd11	CCDS30304	r.1079c>u	c.383C>T	p.P128L	missense
MD7180	X	101409738	A	G	Zmym3	CCDS30315	r.3874u>c	c.3157T>C	p.S1053P	missense
MD7180	X	101441556	A	G	Nono	CCDS30316	r.672a>g	c.395A>G	p.D132G	missense
MD7180	X	101849778	C	T	Nhsl2	CCDS53156	r.394c>u	c.211C>T	p.R71C	missense
MD7180	X	107871441	G	A	Fam46d	CCDS53172	r.1536g>a	c.1128G>A	p.Q376Q	silent
MD7180	X	112241315	C	T	4933403O08Rik	CCDS57772	r.845c>u	c.639C>T	p.R213R	silent
MD7180	X	112389472	T	C	Satl1	CCDS53173	r.2041a>g	c.2018A>G	p.Y673C	missense
MD7180	X	114554080	G	A	Klhl4	CCDS41108	r.1889g>a	c.1798G>A	p.A600T	missense
MD7180	X	114905511	C	G	Ube2dnl1	CCDS72424	r.313c>g	c.82C>G	p.H28D	missense
MD7180	X	120312947	G	A	H2afb3	CCDS59774	r.149c>u	c.149C>T	p.T50M	missense
MD7180	X	126814903	C	T	4932411N23Rik	CCDS30382	r.966g>a	c.578G>A	p.R193Q	missense
MD7180	X	135889677	T	A	Bhlhb9	CCDS30410	r.1419u>a	c.637T>A	p.W213R	missense
MD7180	X	151086523	G	A	Fgd1	CCDS30467	r.2654g>a	c.2149G>A	p.V717M	missense
MD7180	X	151922407	A	G	Huwe1	CCDS41176	r.11405a>g	c.10997A>G	p.D3666G	missense
MD7180	X	154924162	C	T	Magea6	CCDS30488	r.1062g>a	c.897G>A	p.E299E	silent
MD7180	X	155623115	C	T	Ptchd1	CCDS41188	r.211g>a	c.196G>A	p.E66K	missense
MD7180	X	157414727	C	A	Phex	CCDS30497	r.560g>u	c.30G>T	p.E10D	missense
MD7180	X	160903757	C	A	Gja6	CCDS30506	r.376g>u	c.178G>T	p.G60C	missense
MD7180	X	164948120	T	C	Mospd2	CCDS53241	r.938a>g	c.826A>G	p.K276E	missense
MD7180	X	167245695	T	C	Tlr8	CCDS41209	r.432a>g	c.158A>G	p.Q53R	missense
MD7180	X	169301794	C	T	Arhgap6	CCDS30534	r.3349c>u	c.2227C>T	p.H743Y	missense
MD7181	1	3999625	T	A	Rp1	ENSMUST00000208660.1	r.4110-8a>u	c.4056-8A>T	p.?	splice_region
MD7181	1	25084237	A	C	Adgrb3	CCDS14855	r.4536+7u>g	c.4275+7T>G	p.?	splice_region
MD7181	1	25431465	G	A	Adgrb3	CCDS14855	r.2552c>u	c.2291C>T	p.A764V	missense
MD7181	1	25826109	C	T	Adgrb3	CCDS14855	r.913g>a	c.652G>A	p.V218I	missense
MD7181	1	34199417	C	T	Dst	CCDS69874	r.11780c>u	c.11733C>T	p.N3911N	silent
MD7181	1	39665556	C	T	Rfx8	CCDS48245	r.1753g>a	c.1698G>A	p.R566R	silent
MD7181	1	39672299	G	A	Rfx8	CCDS48245	r.1224c>u	c.1169C>T	p.P390L	missense
MD7181	1	46504047	T	C	Dnah7c	CCDS78579	r.905u>c	c.884T>C	p.V295A	missense
MD7181	1	58535436	A	T	Fam126b	CCDS78588	r.1128u>a	c.945T>A	p.T315T	silent
MD7181	1	58908554	C	T	Trak2	CCDS14980	r.2318g>a	c.1926G>A	p.P642P	silent
MD7181	1	118543231	C	T	Clasp1	ENSMUST00000190571.6	r.3344c>u	c.2596C>T	p.R866W	missense
MD7181	1	126025058	G	A	Nckap5	CCDS35695	r.4336c>u	c.3960C>T	p.S1320S	silent
MD7181	1	126026004	A	G	Nckap5	CCDS35695	r.3390u>c	c.3014T>C	p.V1005A	missense
MD7181	1	131058698	G	A	Mapkapk2	CCDS15266	r.603c>u	c.302C>T	p.P101L	missense
MD7181	1	134622062	C	T	Kdm5b	CCDS35716	r.3560c>u	c.3392C>T	p.A1131V	missense
MD7181	1	156062094	G	A	Tor1aip2	CCDS15389	r.1780g>a	c.574G>A	p.D192N	missense
MD7181	1	165911299	G	A	Pou2f1	CCDS35760	r.639c>u	c.583C>T	p.Q195*	nonsense
MD7181	1	173641231	C	T	Pyhin1	CCDS35791	r.885c>u	c.626C>T	p.A209V	missense
MD7181	1	175963964	C	T	Pld5	CCDS15552	r.1899g>a	c.1475G>A	p.R492K	missense
MD7181	1	179770871	G	A	Ahctf1	CCDS15564	r.3068c>u	c.2733C>T	p.H911H	silent
MD7181	1	186968517	G	A	D1Pas1	CCDS15603	r.1102g>a	c.642G>A	p.K214K	silent
MD7181	1	193339516	G	A	Lamb3	CCDS15637	r.4017g>a	c.3025G>A	p.E1009K	missense
MD7181	2	26385080	T	C	Sdccag3	CCDS15803	r.1160+3a>g	c.1062+3A>G	p.?	splice_region
MD7181	2	28229656	C	T	Olfm1	CCDS15834	r.1677c>u	c.1386C>T	p.Y462Y	silent
MD7181	2	29999938	G	A	Sptan1	CCDS38094	r.3260g>a	c.3031G>A	p.D1011N	missense
MD7181	2	30407122	C	T	Crat	CCDS15882	r.1054g>a	c.818G>A	p.R273Q	missense
MD7181	2	52170446	G	C	Neb	CCDS50584	r.19342c>g	c.18923C>G	p.A6308G	missense
MD7181	2	72198762	G	A	Rapgef4	CCDS57176	r.1278g>a	c.1231G>A	p.V411M	missense
MD7181	2	76950067	G	A	Ttn	CCDS38154	r.3477c>u	c.3477C>T	p.V1159V	silent
MD7181	2	88093332	G	T	Olfr1164	CCDS16325	r.603c>a	c.603C>A	p.C201*	nonsense
MD7181	2	89575495	G	T	Olfr1245	CCDS16384	r.230c>a	c.230C>A	p.P77H	missense
MD7181	2	90015381	C	T	Olfr1263	CCDS16402	r.450c>u	c.450C>T	p.H150H	silent
MD7181	2	130615894	C	T	Fastkd5	CCDS50713	r.961g>a	c.775G>A	p.D259N	missense
MD7181	2	139566677	T	C	Sptlc3	CCDS16800	r.918u>c	c.711T>C	p.N237N	silent
MD7181	2	147184199	C	T	Nkx2-2	CCDS16834	r.1004g>a	c.618G>A	p.P206P	silent
MD7181	2	163029754	C	T	Ift52	CCDS17005	r.691c>u	c.505C>T	p.P169S	missense
MD7181	2	164501291	A	G	Pigt	CCDS17038	r.838a>g	c.799A>G	p.M267V	missense
MD7181	3	55783410	G	A	Mab21l1	CCDS17360	r.901g>a	c.417G>A	p.A139A	silent
MD7181	3	88908037	T	C	Gon4l	CCDS50954	r.5998u>c	c.5906T>C	p.M1969T	missense
MD7181	3	89740241	A	T	Adar	CCDS50963	r.2143a>u	c.2080A>T	p.K694*	nonsense
MD7181	3	90181901	G	A	Nup210l	CCDS50969	r.3525g>a	c.3490G>A	p.V1164I	missense
MD7181	3	93200333	C	T	Flg2	ENSMUST00000098884.3	r.124c>u	c.124C>T	p.R42W	missense
MD7181	3	93283329	C	T	Flg	ENSMUST00000178752.1	r.504c>u	c.504C>T	p.D168D	silent
MD7181	3	158175121	G	A	Lrrc7	CCDS80073	r.2966c>u	c.1677C>T	p.P559P	silent
MD7181	4	6386623	A	T	Sdcbp	CCDS51110	r.621a>u	c.496A>T	p.N166Y	missense
MD7181	4	15998084	T	G	Osgin2	CCDS17987	r.1695a>c	c.1537A>C	p.N513H	missense
MD7181	4	43583030	A	G	Rgp1	CCDS38741	r.1431a>g	c.1123A>G	p.T375A	missense
MD7181	4	81292513	C	T	Mpdz	CCDS18292	r.5318g>a	c.5092G>A	p.A1698T	missense
MD7181	4	112842936	C	T	Skint6	CCDS51269	r.3120g>a	c.3066G>A	p.A1022A	silent
MD7181	4	116792111	G	A	Tesk2	CCDS18516	r.807g>a	c.417G>A	p.E139E	silent
MD7181	4	129595382	T	C	Eif3i	CCDS18698	r.334a>g	c.282A>G	p.S94S	silent
MD7181	4	134072759	C	T	Aim1l	CCDS51323	r.415c>u	c.302C>T	p.P101L	missense
MD7181	4	139408918	G	A	Ubr4	CCDS51340	r.2881g>a	c.2853G>A	p.E951E	silent
MD7181	4	141414474	A	G	Clcnkb	CCDS18872	r.274u>c	c.200T>C	p.M67T	missense
MD7181	4	141623470	C	T	Slc25a34	CCDS18878	r.352g>a	c.227G>A	p.R76Q	missense
MD7181	4	148671350	C	T	Gm572	CCDS51378	r.1163c>u	c.1122C>T	p.N374N	silent
MD7181	4	149117522	C	A	Dffa	CCDS18951	r.661c>a	c.556C>A	p.R186S	missense
MD7181	4	149222266	G	T	Kif1b	CCDS71521	r.2969c>a	c.2636C>A	p.P879Q	missense
MD7181	5	6771423	G	A	Zfp804b	CCDS80204	r.2017c>u	c.1639C>T	p.R547*	nonsense
MD7181	5	25284699	T	C	Kmt2c	CCDS39033	r.13436a>g	c.13241A>G	p.N4414S	missense
MD7181	5	31503920	C	A	Gpn1	CCDS19185	r.611c>a	c.579C>A	p.I193I	silent
MD7181	5	44178967	T	C	Tapt1	CCDS19270	r.1378a>g	c.1359A>G	p.Q453Q	silent
MD7181	5	66026163	G	C	Rbm47	CCDS19313	r.1877c>g	c.1096C>G	p.L366V	missense
MD7181	5	92641004	G	A	Ccdc158	CCDS19434	r.2465+7c>u	c.2283+7C>T	p.?	splice_region
MD7181	5	108695099	G	A	Fgfrl1	CCDS19518	r.236g>a	c.48G>A	p.P16P	silent
MD7181	5	114436745	T	C	Mmab	CCDS19565	r.535a>g	c.466A>G	p.S156G	missense
MD7181	5	121817872	C	T	Sh2b3	CCDS19641	r.1971g>a	c.1546G>A	p.D516N	missense
MD7181	5	124818134	C	T	Dnah10	CCDS51649	r.10805c>u	c.10726C>T	p.R3576W	missense
MD7181	6	12418406	G	A	Thsd7a	CCDS51721	r.2280c>u	c.1823C>T	p.A608V	missense
MD7181	6	18109013	G	A	Asz1	CCDS19929	r.45c>u	c.24C>T	p.G8G	silent
MD7181	6	29450825	C	T	Flnc	CCDS39452	r.4654c>u	c.4471C>T	p.P1491S	missense
MD7181	6	51458217	G	A	Nfe2l3	CCDS20134	r.1993g>a	c.1756G>A	p.E586K	missense
MD7181	6	57979041	C	G	Vmn1r25	CCDS20189	r.311g>c	c.262G>C	p.G88R	missense
MD7181	6	83771468	G	A	Tex261	CCDS20285	r.544c>u	c.454C>T	p.P152S	missense
MD7181	6	89356830	G	A	Plxna1	CCDS20344	r.1103c>u	c.816C>T	p.G272G	silent
MD7181	6	106509483	G	A	Cntn4	CCDS51866	r.1368g>a	c.871G>A	p.G291S	missense
MD7181	6	124230383	T	A	Vmn2r27	CCDS51904	r.298a>u	c.298A>T	p.N100Y	missense
MD7181	6	128713666	C	A	Klrb1	CCDS39653	r.105g>u	c.92G>T	p.C31F	missense
MD7181	6	136839917	G	A	BC049715	CCDS39685	r.1312g>a	c.154G>A	p.E52K	missense
MD7181	7	6514479	G	A	Olfr1349	CCDS20780	r.971c>u	c.949C>T	p.R317C	missense
MD7181	7	6961210	G	A	Usp29	CCDS20784	r.51g>a	c.51G>A	p.R17R	silent
MD7181	7	16182110	G	A	Meis3	CCDS39782	r.802g>a	c.676G>A	p.G226R	missense
MD7181	7	18797108	G	A	Psg19	CCDS20877	r.313c>u	c.120C>T	p.S40S	silent
MD7181	7	19507542	C	T	Bloc1s3	CCDS20904	r.132g>a	c.60G>A	p.A20A	silent
MD7181	7	29078750	G	A	Ryr1	CCDS39866	r.6456c>u	c.6320C>T	p.A2107V	missense
MD7181	7	45101985	C	T	Fcgrt	CCDS52243	r.913g>a	c.526G>A	p.E176K	missense
MD7181	7	45703130	C	T	Car11	CCDS21259	r.1042c>u	c.636C>T	p.Y212Y	silent
MD7181	7	46044309	C	T	Nomo1	CCDS21273	r.692+6c>u	c.558+6C>T	p.?	splice_region
MD7181	7	97729020	G	A	Aqp11	CCDS21463	r.989c>u	c.687C>T	p.D229D	silent
MD7181	7	105639387	C	T	Arfip2	CCDS21656	r.251g>a	c.37G>A	p.E13K	missense
MD7181	7	107903186	T	C	Olfr472	CCDS21695	r.468u>c	c.468T>C	p.G156G	silent
MD7181	7	111042906	C	T	Ctr9	CCDS21750	r.1126c>u	c.940C>T	p.R314W	missense
MD7181	7	119780825	G	A	Acsm3	CCDS21786	r.1867g>a	c.1384G>A	p.D462N	missense
MD7181	7	125644019	C	A	Gtf3c1	CCDS40122	r.5803g>u	c.5700G>T	p.E1900D	missense
MD7181	7	131560780	C	T	Bub3	CCDS40160	r.304c>u	c.71C>T	p.P24L	missense
MD7181	8	24703747	A	C	Adam3	CCDS22196	r.1341+3u>g	c.1245+3T>G	p.?	splice_region
MD7181	8	58913088	G	A	BC030500	CCDS40345	r.395g>a	c.255G>A	p.K85K	silent
MD7181	8	84723789	G	A	Nfix	CCDS40411	r.1033c>u	c.993C>T	p.G331G	silent
MD7181	8	88156475	A	G	Heatr3	CCDS22508	r.1217a>g	c.1052A>G	p.E351G	missense
MD7181	8	94862547	G	A	Polr2c	CCDS40442	r.572g>a	c.466G>A	p.G156R	missense
MD7181	8	95010591	C	T	Adgrg1	CCDS22553	r.1965c>u	c.1645C>T	p.R549C	missense
MD7181	8	109940509	C	T	Phlpp2	CCDS57644	r.3685c>u	c.3669C>T	p.N1223N	silent
MD7181	8	117447412	C	G	Cmip	CCDS52680	r.1577c>g	c.1494C>G	p.Y498*	nonsense
MD7181	8	123145365	C	T	Sult5a1	CCDS22749	r.827g>a	c.737G>A	p.S246N	missense
MD7181	8	123408168	C	A	Mc1r	CCDS22756	r.1062c>a	c.659C>A	p.A220D	missense
MD7181	9	18654856	A	C	Muc16	ENSMUST00000208663.1	r.6366u>g	c.6366T>G	p.T2122T	silent
MD7181	9	21026412	T	C	Icam1	CCDS22889	r.819u>c	c.744T>C	p.S248S	silent
MD7181	9	21665871	C	T	Smarca4	CCDS52737	r.2873c>u	c.2613C>T	p.A871A	silent
MD7181	9	32259972	G	T	Arhgap32	CCDS57666	r.5094g>u	c.5094G>T	p.R1698S	missense
MD7181	9	40772405	G	A	Clmp	CCDS23082	r.753g>a	c.430G>A	p.E144K	missense
MD7181	9	49453464	G	T	Ttc12	CCDS23163	r.1106c>a	c.1011C>A	p.H337Q	missense
MD7181	9	54541361	G	T	Sh2d7	CCDS23190	r.901g>u	c.665G>T	p.S222I	missense
MD7181	9	64176089	T	C	Rpl4	CCDS40667	r.466-3u>c	c.422-3T>C	p.?	splice_region
MD7181	9	66396730	A	G	Herc1	CCDS52840	r.2436a>g	c.2314A>G	p.I772V	missense
MD7181	9	75635614	C	T	Lysmd2	CCDS40693	r.535c>u	c.502C>T	p.P168S	missense
MD7181	9	79700388	G	A	Col12a1	CCDS72284	r.1292c>u	c.1157C>T	p.T386M	missense
MD7181	9	96300411	C	T	Tfdp2	CCDS57690	r.640c>u	c.523C>T	p.R175*	nonsense
MD7181	9	105903543	C	A	Col6a5	ENSMUST00000190193.6	r.5058g>u	c.4932G>T	p.G1644G	silent
MD7181	9	111365253	C	T	Trank1	CCDS52942	r.2447c>u	c.2344C>T	p.R782*	nonsense
MD7181	9	111392396	C	T	Trank1	CCDS52942	r.8303c>u	c.8200C>T	p.R2734*	nonsense
MD7181	9	118843499	C	T	Itga9	CCDS23604	r.2576c>u	c.2338C>T	p.P780S	missense
MD7181	10	9768947	G	A	Stxbp5	CCDS35837	r.3255c>u	c.2859C>T	p.T953T	silent
MD7181	10	42823960	C	T	Sec63	CCDS23815	r.2284c>u	c.2015C>T	p.T672I	missense
MD7181	10	58561898	T	C	Ccdc138	CCDS48565	r.1562-3u>c	c.1562-3T>C	p.?	splice_region
MD7181	10	61696367	G	A	Tysnd1	CCDS48575	r.854g>a	c.797G>A	p.G266E	missense
MD7181	10	70940505	G	A	Bicc1	CCDS23915	r.2447c>u	c.2363C>T	p.T788M	missense
MD7181	10	72309324	G	T	Gm9923	ENSMUST00000061324.4	r.100g>u	c.4G>T	p.A2S	missense
MD7181	10	76075103	G	A	Slc5a4b	CCDS48603	r.923c>u	c.898C>T	p.R300C	missense
MD7181	10	76286434	C	T	Dip2a	CCDS35944	r.2358g>a	c.2295G>A	p.P765P	silent
MD7181	10	77088906	C	T	Col18a1	CCDS48604	r.1343g>a	c.1314G>A	p.V438V	silent
MD7181	10	103215345	G	A	Lrriq1	CCDS48687	r.1596c>u	c.1545C>T	p.N515N	silent
MD7181	10	128389344	C	G	Ankrd52	CCDS24274	r.2777c>g	c.2673C>G	p.G891G	silent
MD7181	10	128641294	C	A	Ikzf4	CCDS24284	r.490g>u	c.306G>T	p.E102D	missense
MD7181	11	5646942	C	T	Ankrd36	CCDS36103	r.3713c>u	c.3470C>T	p.A1157V	missense
MD7181	11	32300478	C	T	Hbq1a	CCDS24525	r.315c>u	c.266C>T	p.A89V	missense
MD7181	11	53000320	G	A	Fstl4	CCDS24673	r.543g>a	c.284G>A	p.R95H	missense
MD7181	11	70607980	C	G	Mink1	CCDS48837	r.2159c>g	c.1970C>G	p.P657R	missense
MD7181	11	82818445	C	T	Rffl	CCDS48868	r.506g>a	c.256G>A	p.G86R	missense
MD7181	11	83747127	C	T	Wfdc21	CCDS36258	r.184+4c>u	c.97+4C>T	p.?	splice_region
MD7181	11	87589053	A	C	Sept4	CCDS25213	r.1008a>c	c.883A>C	p.T295P	missense
MD7181	11	96345728	C	T	Hoxb3	CCDS25299	r.988c>u	c.631C>T	p.H211Y	missense
MD7181	11	100257790	G	A	Krt17	CCDS25415	r.977c>u	c.913C>T	p.R305C	missense
MD7181	11	102897044	C	T	Gfap	CCDS25507	r.88g>a	c.74G>A	p.S25N	missense
MD7181	11	116471503	T	C	Prpsap1	CCDS48985	r.1183a>g	c.1052A>G	p.K351R	missense
MD7181	11	121069627	G	A	Sectm1a	CCDS25766	r.564c>u	c.361C>T	p.R121C	missense
MD7181	12	75909314	C	T	Syne2	CCDS49091	r.2002c>u	c.1793C>T	p.A598V	missense
MD7181	12	81168260	A	G	Smoc1	CCDS49102	r.1174a>g	c.919A>G	p.R307G	missense
MD7181	12	83272359	C	A	Dpf3	CCDS59574	r.859g>u	c.851G>T	p.C284F	missense
MD7181	12	86882520	C	T	Irf2bpl	CCDS26068	r.2295g>a	c.1378G>A	p.A460T	missense
MD7181	12	102382683	G	A	Rin3	CCDS26118	r.2695g>a	c.2457G>A	p.E819E	silent
MD7181	12	111806074	C	T	Klc1	CCDS36565	r.2043c>u	c.1848C>T	p.N616N	silent
MD7181	13	12277454	C	T	Actn2	CCDS26239	r.2179g>a	c.1919G>A	p.R640H	missense
MD7181	13	23581610	A	G	Hist1h4d	CCDS26353	r.13a>g	c.9A>G	p.G3G	silent
MD7181	13	25202349	G	A	Dcdc2a	CCDS26386	r.1223g>a	c.1205G>A	p.R402Q	missense
MD7181	13	54683608	C	T	Rnf44	CCDS49268	r.1097g>a	c.452G>A	p.C151Y	missense
MD7181	13	56295907	T	C	Cxcl14	CCDS36679	r.467a>g	c.89A>G	p.K30R	missense
MD7181	13	56481886	C	T	Il9	CCDS26562	r.190g>a	c.175G>A	p.V59I	missense
MD7181	13	106857267	T	C	Ipo11	CCDS36776	r.2336a>g	c.2131A>G	p.N711D	missense
MD7181	14	31622853	G	A	Hacl1	CCDS26915	r.884c>u	c.798C>T	p.G266G	silent
MD7181	14	52009586	C	T	Zfp219	CCDS36916	r.490g>a	c.83G>A	p.R28H	missense
MD7181	14	54982203	C	T	Myh7	CCDS27106	r.3604g>a	c.3208G>A	p.E1070K	missense
MD7181	14	62481073	C	A	Gm4131	ENSMUST00000186010.7	r.83g>u	c.83G>T	p.S28I	missense
MD7181	14	101885442	C	T	Lmo7	CCDS37001	r.1266c>u	c.1066C>T	p.P356S	missense
MD7181	15	37003689	A	G	Zfp706	CCDS37063	r.409u>c	c.132T>C	p.C44C	silent
MD7181	15	42427067	T	C	Angpt1	CCDS27450	r.1916a>g	c.1400A>G	p.N467S	missense
MD7181	15	66708037	T	C	Tg	CCDS37091	r.4729u>c	c.4690T>C	p.C1564R	missense
MD7181	15	82027352	A	G	Xrcc6	CCDS37153	r.2197a>g	c.895A>G	p.R299G	missense
MD7181	15	85798102	C	T	Ppara	CCDS27721	r.1443c>u	c.998C>T	p.A333V	missense
MD7181	15	85801039	C	T	Ppara	CCDS27721	r.1633c>u	c.1188C>T	p.Y396Y	silent
MD7181	15	99626535	G	A	Racgap1	CCDS27825	r.1342c>u	c.1070C>T	p.S357L	missense
MD7181	15	101814426	A	G	Krt2	CCDS37220	r.1204u>c	c.1136T>C	p.M379T	missense
MD7181	16	5178626	G	A	Sec14l5	CCDS49752	r.1497g>a	c.1435G>A	p.V479M	missense
MD7181	16	15790474	C	T	Prkdc	CCDS27978	r.9139c>u	c.9139C>T	p.R3047C	missense
MD7181	16	30259390	G	A	Cpn2	CCDS49819	r.1571c>u	c.1492C>T	p.R498W	missense
MD7181	16	30259798	T	C	Cpn2	CCDS49819	r.1163a>g	c.1084A>G	p.R362G	missense
MD7181	16	37078380	C	T	Polq	CCDS28158	r.6615c>u	c.6501C>T	p.F2167F	silent
MD7181	16	73001973	G	A	Robo1	CCDS37376	r.3811g>a	c.2820G>A	p.T940T	silent
MD7181	17	24644877	A	G	Slc9a3r2	CCDS28489	r.81u>c	c.23T>C	p.M8T	missense
MD7181	17	25750287	A	G	Msln	CCDS28526	r.1316u>c	c.1208T>C	p.V403A	missense
MD7181	17	33215714	C	T	Gm4461	CCDS57062	r.638g>a	c.638G>A	p.G213D	missense
MD7181	17	37952986	G	A	Olfr761	CCDS28771	r.94c>u	c.37C>T	p.L13F	missense
MD7181	17	46681728	C	A	Mea1	CCDS28835	r.181c>a	c.101C>A	p.T34N	missense
MD7181	17	46919806	C	T	Prph2	CCDS28844	r.862c>u	c.624C>T	p.G208G	silent
MD7181	17	58364226	G	A	Cntnap5c	CCDS37671	r.3408g>a	c.3408G>A	p.S1136S	silent
MD7181	17	80944898	G	A	Tmem178	CCDS37705	r.267g>a	c.210G>A	p.S70S	silent
MD7181	18	5772597	C	T	Zeb1	CCDS29039	r.2935c>u	c.2885C>T	p.S962F	missense
MD7181	18	34909935	C	A	Etf1	CCDS29137	r.734g>u	c.542G>T	p.G181V	missense
MD7181	18	36648499	A	T	Ankhd1	CCDS50256	r.6730a>u	c.6603A>T	p.T2201T	silent
MD7181	18	37690546	C	T	Pcdhgb2	CCDS79626	r.719c>u	c.589C>T	p.R197C	missense
MD7181	18	38197883	C	T	Pcdh1	CCDS29197	r.2713g>a	c.2483G>A	p.R828H	missense
MD7181	18	82987869	C	T	Zfp516	CCDS29380	r.3166c>u	c.2897C>T	p.S966F	missense
MD7181	19	3807416	A	G	Suv420h1	CCDS50343	r.1937a>g	c.1172A>G	p.N391S	missense
MD7181	19	5991895	C	G	Capn1	CCDS37893	r.1964g>c	c.1821G>C	p.V607V	silent
MD7181	19	18854121	C	T	Trpm6	CCDS29691	r.4397c>u	c.4349C>T	p.S1450L	missense
MD7181	19	22902184	C	T	Trpm3	CCDS29703	r.2332c>u	c.2332C>T	p.R778W	missense
MD7181	19	45794312	C	A	Kcnip2	CCDS38004	r.856-9g>u	c.598-9G>T	p.?	splice_region
MD7181	X	23958038	G	A	Gm4985	ENSMUST00000118300.1	r.897c>u	c.897C>T	p.R299R	silent
MD7181	X	37581813	G	A	Rhox3f	CCDS53058	r.387g>a	c.212G>A	p.R71K	missense
MD7181	X	38071621	G	C	Rhox10	CCDS40945	r.693g>c	c.571G>C	p.G191R	missense
MD7181	X	41823626	T	G	Thoc2	CCDS40951	r.3348+8a>c	c.3318+8A>C	p.?	splice_region
MD7181	X	42102161	C	T	Xiap	CCDS30098	r.1933c>u	c.1262C>T	p.T421M	missense
MD7181	X	73899614	T	G	Arhgap4	CCDS41014	r.1603a>c	c.1502A>C	p.K501T	missense
MD7181	X	73952201	C	T	Hcfc1	CCDS30218	r.2679g>a	c.2325G>A	p.S775S	silent
MD7181	X	94079866	G	A	Zfx	CCDS30276	r.1767c>u	c.1330C>T	p.H444Y	missense
MD7181	X	100814229	C	T	Dlg3	CCDS30307	r.2417c>u	c.2094C>T	p.N698N	silent
MD7181	X	107681647	G	A	Tbx22	CCDS30351	r.949g>a	c.843G>A	p.L281L	silent
MD7181	X	120399881	G	A	Pcdh11x	CCDS72426	r.1389g>a	c.1020G>A	p.T340T	silent
MD7181	X	140598319	G	T	Tsc22d3	CCDS41150	r.463c>a	c.123C>A	p.P41P	silent
MD7181	X	152341623	G	A	Tspyl2	CCDS30474	r.803c>u	c.703C>T	p.R235C	missense
MD7182	1	25547491	G	A	Adgrb3	CCDS14855	r.1381c>u	c.1120C>T	p.P374S	missense
MD7182	1	34172250	G	T	Dst	CCDS69874	r.4488g>u	c.4441G>T	p.D1481Y	missense
MD7182	1	38210338	C	A	Aff3	CCDS69884	r.1731g>u	c.1687G>T	p.A563S	missense
MD7182	1	81241065	G	A	Nyap2	CCDS15095	r.1394g>a	c.801G>A	p.A267A	silent
MD7182	1	117726825	A	C	Gm28363	ENSMUST00000186341.1	r.477a>c	c.193A>C	p.K65Q	missense
MD7182	1	138856644	T	C	2310009B15Rik	CCDS35727	r.209a>g	c.174A>G	p.P58P	silent
MD7182	1	170001905	C	T	Ddr2	CCDS48436	r.1256g>a	c.779G>A	p.R260Q	missense
MD7182	1	185329244	A	G	Iars2	CCDS15596	r.153u>c	c.44T>C	p.V15A	missense
MD7182	2	28011340	C	T	Col5a1	CCDS15831	r.4234c>u	c.3843C>T	p.V1281V	silent
MD7182	2	30186693	G	A	Ccbl1	CCDS15874	r.1217c>u	c.808C>T	p.R270W	missense
MD7182	2	36890489	G	A	Olfr353	CCDS15986	r.358c>u	c.358C>T	p.R120C	missense
MD7182	2	65715831	T	G	Scn2a1	CCDS38130	r.3033u>g	c.2737T>G	p.C913G	missense
MD7182	2	69156107	C	A	Nostrin	CCDS16087	r.288-6c>a	c.198-6C>A	p.?	splice_region
MD7182	2	75854227	G	A	Agps	CCDS16151	r.574g>a	c.538G>A	p.E180K	missense
MD7182	2	76889580	G	A	Ttn	CCDS38154	r.18502c>u	c.18502C>T	p.P6168S	missense
MD7182	2	86171116	T	C	Olfr1044	CCDS16242	r.700a>g	c.700A>G	p.R234G	missense
MD7182	2	89752697	C	T	Olfr1253	CCDS50628	r.130g>a	c.130G>A	p.V44I	missense
MD7182	2	104441261	G	T	Hipk3	CCDS16489	r.1826c>a	c.1325C>A	p.S442Y	missense
MD7182	2	111335674	T	C	Olfr1282	CCDS16522	r.403a>g	c.403A>G	p.I135V	missense
MD7182	2	117293870	T	C	Rasgrp1	CCDS16572	r.1142a>g	c.850A>G	p.K284E	missense
MD7182	2	156023953	G	A	Fer1l4	ENSMUST00000109611.7	r.4814c>u	c.4814C>T	p.P1605L	missense
MD7182	2	164717977	G	A	Spint5	CCDS17052	r.352g>a	c.312G>A	p.K104K	silent
MD7182	2	166927507	A	G	Cse1l	CCDS17092	r.962a>g	c.833A>G	p.Y278C	missense
MD7182	2	181233083	G	C	Helz2	CCDS38380	r.5752c>g	c.5617C>G	p.L1873V	missense
MD7182	2	181691524	G	C	Rgs19	CCDS71223	r.169c>g	c.77C>G	p.S26*	nonsense
MD7182	3	14563031	C	T	Lrrcc1	CCDS50866	r.3006c>u	c.2895C>T	p.H965H	silent
MD7182	3	64133900	G	A	Vmn2r2	CCDS50919	r.1146+4c>u	c.1137+4C>T	p.?	splice_region
MD7182	3	83355799	C	T	Dchs2	ENSMUST00000191829.1	r.9373c>u	c.9373C>T	p.L3125L	silent
MD7182	3	95250267	G	A	Bnipl	CCDS17609	r.230-5c>u	c.45-5C>T	p.?	splice_region
MD7182	3	105678946	A	G	Ddx20	CCDS38581	r.2229u>c	c.2082T>C	p.P694P	silent
MD7182	4	11053487	G	A	Ndufaf6	CCDS38691	r.846c>u	c.818C>T	p.A273V	missense
MD7182	4	21679159	C	T	Prdm13	CCDS38699	r.1495g>a	c.1330G>A	p.A444T	missense
MD7182	4	24503088	G	A	Mms22l	CCDS18006	r.1036g>a	c.579G>A	p.A193A	silent
MD7182	4	41120339	G	T	Nol6	CCDS38715	r.1587c>a	c.1377C>A	p.D459E	missense
MD7182	4	45926192	C	A	Ccdc180	CCDS57275	r.3464c>a	c.3401C>A	p.A1134E	missense
MD7182	4	86445050	G	A	Saxo1	CCDS38795	r.1483c>u	c.1195C>T	p.R399W	missense
MD7182	4	126163029	A	T	Sh3d21	CCDS51301	r.362u>a	c.99T>A	p.A33A	silent
MD7182	4	128383858	A	G	Csmd2	ENSMUST00000184063.1	r.2564a>g	c.2564A>G	p.Q855Q	silent
MD7182	4	135779902	C	G	Myom3	CCDS38921	r.1702c>g	c.1592C>G	p.A531G	missense
MD7182	4	135929912	C	T	Fuca1	CCDS18794	r.703c>u	c.634C>T	p.L212L	silent
MD7182	4	141320490	A	G	Epha2	CCDS18869	r.1699-4a>g	c.1586-4A>G	p.?	splice_region
MD7182	4	143656461	C	T	Gm13088	CCDS51356	r.314g>a	c.187G>A	p.E63K	missense
MD7182	4	143792961	G	T	Gm13023	CCDS18894	r.341g>u	c.291G>T	p.K97N	missense
MD7182	5	5625871	G	A	Cfap69	CCDS19075	r.951c>u	c.742C>T	p.L248F	missense
MD7182	5	6770225	C	T	Zfp804b	CCDS80204	r.3215g>a	c.2837G>A	p.C946Y	missense
MD7182	5	24370077	A	G	Nos3	CCDS19117	r.1038a>g	c.1010A>G	p.N337S	missense
MD7182	5	76866065	G	A	C530008M17Rik	CCDS51526	r.3509g>a	c.3418G>A	p.A1140T	missense
MD7182	5	86327626	A	G	Tmprss11d	CCDS39124	r.571u>c	c.503T>C	p.L168S	missense
MD7182	5	105080100	G	T	Gbp9	CCDS39191	r.1911c>a	c.1815C>A	p.I605I	silent
MD7182	5	107620741	C	T	Rpap2	CCDS19506	r.1497c>u	c.1444C>T	p.Q482*	nonsense
MD7182	5	114195378	T	C	Acacb	CCDS19561	r.1862u>c	c.1562T>C	p.I521T	missense
MD7182	5	123500305	G	A	Lrrc43	CCDS19664	r.980g>a	c.975G>A	p.P325P	silent
MD7182	5	137822448	C	T	Zcwpw1	CCDS19779	r.2049c>u	c.1874C>T	p.A625V	missense
MD7182	5	139018680	G	A	Prkar1b	CCDS19803	r.1263c>u	c.1125C>T	p.S375S	silent
MD7182	6	5159634	G	T	Ppp1r9a	CCDS19897	r.3520g>u	c.3170G>T	p.R1057L	missense
MD7182	6	54944326	C	T	Nod1	CCDS20160	r.1471g>a	c.1006G>A	p.V336M	missense
MD7182	6	64729383	C	A	Atoh1	CCDS20203	r.259c>a	c.61C>A	p.R21S	missense
MD7182	6	76954865	C	T	Ctnna2	CCDS20250	r.1887g>a	c.1751G>A	p.R584H	missense
MD7182	6	83049318	A	G	Loxl3	CCDS20266	r.1530a>g	c.1386A>G	p.Q462Q	silent
MD7182	6	83154514	G	A	Wdr54	CCDS20275	r.744c>u	c.520C>T	p.R174C	missense
MD7182	6	87898012	G	A	Copg1	CCDS39549	r.1410g>a	c.1188G>A	p.V396V	silent
MD7182	6	88892123	G	C	Mcm2	CCDS39554	r.876c>g	c.746C>G	p.P249R	missense
MD7182	6	93699747	C	G	Magi1	CCDS20377	r.2630g>c	c.2630G>C	p.G877A	missense
MD7182	6	101151524	A	T	Pdzrn3	CCDS20392	r.2189u>a	c.2180T>A	p.F727Y	missense
MD7182	6	118179457	A	T	Ret	CCDS20470	r.881u>a	c.881T>A	p.V294E	missense
MD7182	6	118388891	C	T	Bms1	CCDS20471	r.3553g>a	c.3333G>A	p.P1111P	silent
MD7182	6	132595971	C	A	Prp2	CCDS51931	r.59c>a	c.26C>A	p.A9D	missense
MD7182	7	23426576	C	T	Nlrp5	CCDS20930	r.2459c>u	c.2396C>T	p.T799M	missense
MD7182	7	25099986	A	G	Pou2f2	CCDS52144	r.492u>c	c.467T>C	p.L156P	missense
MD7182	7	29104558	C	T	Ryr1	CCDS39866	r.1919g>a	c.1783G>A	p.G595R	missense
MD7182	7	33278624	C	A	Scgb2b19	CCDS59729	r.266g>u	c.247G>T	p.A83S	missense
MD7182	7	41040783	G	A	Gm4884	CCDS52208	r.260g>a	c.102G>A	p.V34V	silent
MD7182	7	79695803	C	T	Ticrr	CCDS21384	r.5559c>u	c.5415C>T	p.D1805D	silent
MD7182	7	86527668	T	A	Olfr297	CCDS52299	r.910u>a	c.910T>A	p.F304I	missense
MD7182	7	86719751	C	A	Folh1	CCDS21436	r.2351g>u	c.2167G>T	p.A723S	missense
MD7182	7	98162067	G	A	Capn5	CCDS21465	r.275c>u	c.14C>T	p.A5V	missense
MD7182	7	98887899	G	T	Uvrag	CCDS21476	r.2279c>a	c.2088C>A	p.S696S	silent
MD7182	7	108172725	G	A	Olfr486	CCDS21707	r.18c>u	c.18C>T	p.N6N	silent
MD7182	7	120201801	C	T	Crym	CCDS21794	r.311g>a	c.124G>A	p.V42I	missense
MD7182	7	125681202	G	A	Gtf3c1	CCDS40122	r.1138c>u	c.1035C>T	p.D345D	silent
MD7182	7	127944847	T	G	Prss36	CCDS52410	r.628a>c	c.351A>C	p.G117G	silent
MD7182	7	134744286	C	T	Dock1	CCDS40166	r.668c>u	c.556C>T	p.R186*	nonsense
MD7182	7	140345069	G	T	Olfr60	CCDS21973	r.919c>a	c.919C>A	p.P307T	missense
MD7182	7	141857834	A	G	Muc5b	CCDS52448	r.4563a>g	c.4516A>G	p.T1506A	missense
MD7182	7	144937962	C	A	Ccnd1	CCDS22055	r.515g>u	c.339G>T	p.M113I	missense
MD7182	8	3605027	A	G	Camsap3	CCDS52469	r.2636a>g	c.2618A>G	p.E873G	missense
MD7182	8	12822663	T	G	Atp11a	CCDS40223	r.919u>g	c.621T>G	p.V207V	silent
MD7182	8	21994679	C	T	Atp7b	CCDS22168	r.4611g>a	c.4361G>A	p.S1454N	missense
MD7182	8	22940006	G	A	Kat6a	CCDS40294	r.5860g>a	c.5376G>A	p.Q1792Q	silent
MD7182	8	36222909	G	A	Lonrf1	CCDS40321	r.2031c>u	c.1994C>T	p.T665I	missense
MD7182	8	70819358	C	T	Il12rb1	CCDS22382	r.1818c>u	c.1715C>T	p.A572V	missense
MD7182	8	71263083	C	T	Haus8	CCDS52579	r.732g>a	c.110G>A	p.R37Q	missense
MD7182	8	83458298	G	C	Scoc	CCDS22453	r.94c>g	c.42C>G	p.D14E	missense
MD7182	8	84998088	C	T	Hook2	CCDS22489	r.1575c>u	c.1462C>T	p.H488Y	missense
MD7182	8	85283996	T	C	Vps35	CCDS40421	r.773a>g	c.717A>G	p.K239K	silent
MD7182	8	88317933	C	T	Adcy7	CCDS22509	r.2130c>u	c.1453C>T	p.R485C	missense
MD7182	8	109660744	C	T	Pkd1l3	CCDS40472	r.5319c>u	c.5319C>T	p.P1773P	silent
MD7182	8	110738511	C	T	Mtss1l	CCDS22664	r.1828c>u	c.1582C>T	p.R528C	missense
MD7182	8	124576294	C	T	Capn9	CCDS40514	r.184c>u	c.150C>T	p.A50A	silent
MD7182	9	18638003	C	T	Muc16	ENSMUST00000208663.1	r.16993g>a	c.16993G>A	p.V5665I	missense
MD7182	9	19477694	G	A	Olfr850	CCDS22858	r.555c>u	c.555C>T	p.P185P	silent
MD7182	9	21820514	A	C	Dock6	CCDS40555	r.3619+8u>g	c.3572+8T>G	p.?	splice_region
MD7182	9	31108690	G	T	St14	CCDS22948	r.349c>a	c.122C>A	p.A41E	missense
MD7182	9	37993425	G	A	Olfr881	CCDS22992	r.934g>a	c.932G>A	p.S311N	missense
MD7182	9	38672655	G	T	Olfr918	CCDS23022	r.827c>a	c.827C>A	p.S276Y	missense
MD7182	9	39702003	G	A	Olfr149	CCDS23057	r.820c>u	c.765C>T	p.F255F	silent
MD7182	9	56888154	G	A	Cspg4	CCDS23211	r.3258g>a	c.3172G>A	p.D1058N	missense
MD7182	9	70591673	C	G	Sltm	CCDS23322	r.3082c>g	c.3082C>G	p.P1028A	missense
MD7182	9	75682103	G	A	Scg3	CCDS23347	r.538c>u	c.267C>T	p.T89T	silent
MD7182	9	102720716	C	T	Amotl2	CCDS40745	r.871c>u	c.574C>T	p.Q192*	nonsense
MD7182	10	28782543	C	T	Themis	CCDS23758	r.1865c>u	c.1565C>T	p.P522L	missense
MD7182	10	33948925	T	A	Zufsp	CCDS23772	r.769+4a>u	c.556+4A>T	p.?	splice_region
MD7182	10	43509872	G	A	Bend3	CCDS35892	r.504g>a	c.260G>A	p.R87H	missense
MD7182	10	77055733	G	A	Col18a1	CCDS48604	r.3931c>u	c.3902C>T	p.P1301L	missense
MD7182	10	78174048	C	T	Pwp2	CCDS35958	r.2205g>a	c.2144G>A	p.R715H	missense
MD7182	10	79892171	C	A	Cfd	CCDS23995	r.613c>a	c.540C>A	p.C180*	nonsense
MD7182	10	85388348	C	A	Btbd11	CCDS24091	r.1535c>a	c.1020C>A	p.H340Q	missense
MD7182	10	111507542	C	T	Phlda1	CCDS24167	r.1257c>u	c.1138C>T	p.Q380*	nonsense
MD7182	10	127526223	G	A	Nxph4	CCDS36081	r.925c>u	c.798C>T	p.C266C	silent
MD7182	11	36944125	T	C	Tenm2	CCDS24546	r.276a>g	c.42A>G	p.G14G	silent
MD7182	11	59073699	G	T	Obscn	CCDS56775	r.9016c>a	c.9016C>A	p.L3006M	missense
MD7182	11	69027376	G	A	Ctc1	CCDS36189	r.1359g>a	c.1323G>A	p.P441P	silent
MD7182	11	73354629	T	C	Olfr20	CCDS25006	r.1012u>c	c.875T>C	p.L292P	missense
MD7182	11	75662112	G	A	Myo1c	CCDS36228	r.1640g>a	c.1329G>A	p.E443E	silent
MD7182	11	78224668	T	C	Supt6	CCDS25095	r.2767a>g	c.2297A>G	p.E766G	missense
MD7182	11	83422434	G	A	Gas2l2	CCDS25164	r.2078c>u	c.2051C>T	p.T684M	missense
MD7182	11	83982283	C	T	Synrg	CCDS25181	r.604c>u	c.556C>T	p.P186S	missense
MD7182	11	101070451	G	A	Naglu	CCDS25444	r.440g>a	c.327G>A	p.P109P	silent
MD7182	11	101762336	T	G	Dhx8	CCDS25479	r.3090u>g	c.2999T>G	p.L1000R	missense
MD7182	11	106200998	C	T	Ccdc47	CCDS25551	r.1603g>a	c.1390G>A	p.E464K	missense
MD7182	12	5091291	G	A	Klhl29	CCDS49021	r.2426c>u	c.1692C>T	p.H564H	silent
MD7182	12	19954795	C	G	Gm21863	ENSMUST00000179133.1	r.291c>g	c.291C>G	p.A97A	silent
MD7182	12	84146917	C	T	Pnma1	CCDS26040	r.1573g>a	c.1011G>A	p.E337E	silent
MD7182	12	85290729	C	T	Zc2hc1c	CCDS26056	r.1373c>u	c.1159C>T	p.R387*	nonsense
MD7182	12	87227113	G	A	Noxred1	CCDS36502	r.156-3c>u	c.156-3C>T	p.?	splice_region
MD7182	12	105768621	C	T	Ak7	CCDS49162	r.2028c>u	c.1845C>T	p.D615D	silent
MD7182	12	109590492	G	A	Rtl1	CCDS26170	r.5059c>u	c.4912C>T	p.R1638C	missense
MD7182	13	9877387	C	T	Chrm3	CCDS26238	r.2435g>a	c.1612G>A	p.V538M	missense
MD7182	13	12277517	G	T	Actn2	CCDS26239	r.2116c>a	c.1856C>A	p.P619Q	missense
MD7182	13	14611481	C	T	Mrpl32	CCDS26249	r.270g>a	c.251G>A	p.R84H	missense
MD7182	13	22501678	G	A	Vmn1r202	CCDS26320	r.568c>u	c.568C>T	p.R190C	missense
MD7182	13	32802682	G	T	Wrnip1	CCDS26427	r.645g>u	c.445G>T	p.A149S	missense
MD7182	13	55504837	C	T	Pdlim7	CCDS49275	r.962g>a	c.871G>A	p.G291S	missense
MD7182	13	94446136	A	C	Ap3b1	CCDS26693	r.1313a>c	c.1169A>C	p.K390T	missense
MD7182	14	33538361	G	A	FRMPD2	ENSMUST00000208577.1	r.2374g>a	c.2374G>A	p.D792N	missense
MD7182	14	55767302	C	T	Ltb4r1	CCDS27129	r.202c>u	c.61C>T	p.L21L	silent
MD7182	14	84447313	T	C	Pcdh17	CCDS27304	r.3751u>c	c.1219T>C	p.S407P	missense
MD7182	14	110752055	A	G	Slitrk6	CCDS27326	r.765u>c	c.219T>C	p.N73N	silent
MD7182	15	44229492	C	T	Trhr	CCDS37068	r.1473c>u	c.1124C>T	p.T375M	missense
MD7182	15	76599367	C	T	Cpsf1	CCDS27577	r.2700-10g>a	c.2587-10G>A	p.?	splice_region
MD7182	15	81613290	A	G	Ep300	CCDS37149	r.2638a>g	c.1406A>G	p.Y469C	missense
MD7182	15	99178350	G	A	Spats2	CCDS27816	r.890g>a	c.308G>A	p.S103N	missense
MD7182	16	3907040	G	C	1700037C18Rik	CCDS49746	r.395c>g	c.159C>G	p.L53L	silent
MD7182	16	4138992	T	C	Crebbp	CCDS27915	r.1747-7a>g	c.973-7A>G	p.?	splice_region
MD7182	16	23927669	C	T	Rtp2	CCDS28081	r.300g>a	c.211G>A	p.V71I	missense
MD7182	16	32997373	G	A	Lrch3	CCDS37315	r.1907-9g>a	c.1865-9G>A	p.?	splice_region
MD7182	16	59216406	G	A	Olfr199	CCDS28250	r.206c>u	c.206C>T	p.A69V	missense
MD7182	16	87398648	T	G	Ltn1	CCDS37382	r.4124+4a>c	c.3985+4A>C	p.?	splice_region
MD7182	17	13717605	G	T	Tcte2	CCDS49954	r.670c>a	c.123C>A	p.D41E	missense
MD7182	17	18063108	C	A	Vmn2r124	CCDS70763	r.1063c>a	c.1063C>A	p.L355M	missense
MD7182	17	23816753	G	A	Srrm2	CCDS37475	r.2594g>a	c.2370G>A	p.S790S	silent
MD7182	17	25491770	C	T	Sstr5	CCDS28520	r.838g>a	c.484G>A	p.V162I	missense
MD7182	17	27632272	T	G	Rps10	CCDS37522	r.473+7a>c	c.400+7A>C	p.?	splice_region
MD7182	17	38130935	T	C	Olfr132	CCDS28775	r.256a>g	c.256A>G	p.R86G	missense
MD7182	17	58198909	C	G	Cntnap5c	CCDS37671	r.1927c>g	c.1927C>G	p.Q643E	missense
MD7182	17	66559654	C	G	Themis3	CCDS50170	r.677g>c	c.590G>C	p.R197T	missense
MD7182	17	84708166	A	C	Lrpprc	CCDS29003	r.3865-4u>g	c.3820-4T>G	p.?	splice_region
MD7182	17	88636829	C	T	Ston1	CCDS50207	r.2017c>u	c.1662C>T	p.A554A	silent
MD7182	18	9619393	G	A	Cetn1	CCDS37731	r.86c>u	c.27C>T	p.N9N	silent
MD7182	18	10012271	C	T	Usp14	CCDS37735	r.618g>a	c.405G>A	p.R135R	silent
MD7182	18	24599301	C	T	Slc39a6	CCDS50239	r.1469g>a	c.929G>A	p.R310Q	missense
MD7182	18	31964405	G	A	Myo7b	CCDS50244	r.5519c>u	c.5407C>T	p.P1803S	missense
MD7182	18	36760310	T	C	Wdr55	CCDS29162	r.72u>c	c.24T>C	p.S8S	silent
MD7182	18	37437261	G	A	Pcdhb12	CCDS79621	r.1641g>a	c.1459G>A	p.D487N	missense
MD7182	18	37748822	G	C	Pcdhga10	CCDS79632	r.1830g>c	c.1635G>C	p.S545S	silent
MD7182	18	38189930	A	G	Pcdh1	ENSMUST00000161701.2	r.2849u>c	c.2849T>C	p.L950S	missense
MD7182	18	38590500	C	T	Spry4	CCDS29202	r.355g>a	c.209G>A	p.G70D	missense
MD7182	18	47249482	G	A	Sema6a	CCDS37813	r.2628c>u	c.1997C>T	p.S666L	missense
MD7182	18	51865398	G	A	Gm4950	ENSMUST00000091905.2	r.484c>u	c.484C>T	p.H162Y	missense
MD7182	18	56592400	G	A	Tex43	CCDS29260	r.145g>a	c.131G>A	p.R44Q	missense
MD7182	18	87757420	C	T	Gm5096	ENSMUST00000091776.5	r.1135c>u	c.1066C>T	p.R356*	nonsense
MD7182	19	10540827	G	A	Cpsf7	CCDS29579	r.1539g>a	c.1400G>A	p.R467Q	missense
MD7182	19	12228984	G	C	Olfr1432	ENSMUST00000207710.1	r.576c>g	c.576C>G	p.P192P	silent
MD7182	19	13919230	A	G	Olfr1505	CCDS29679	r.289a>g	c.209A>G	p.D70G	missense
MD7182	19	25509793	G	A	Dmrt1	CCDS29717	r.698g>a	c.462G>A	p.P154P	silent
MD7182	19	48772315	C	T	Sorcs3	CCDS38020	r.2936c>u	c.2781C>T	p.D927D	silent
MD7182	X	7878361	G	A	Pim2	CCDS29976	r.56g>a	c.43G>A	p.A15T	missense
MD7182	X	20650575	G	A	Rbm10	CCDS40885	r.3238g>a	c.2684G>A	p.R895Q	missense
MD7182	X	21719376	T	C	Slc6a14	CCDS30051	r.532u>c	c.280T>C	p.C94R	missense
MD7182	X	36798541	A	G	Slc25a5	CCDS30062	r.974a>g	c.894A>G	p.T298T	silent
MD7182	X	37049453	G	A	Sowahd	CCDS30067	r.609g>a	c.530G>A	p.R177Q	missense
MD7182	X	38320662	G	T	Atp1b4	CCDS30090	r.298g>u	c.215G>T	p.G72V	missense
MD7182	X	49786216	G	A	Igsf1	CCDS40964	r.2509c>u	c.2323C>T	p.R775*	nonsense
MD7182	X	57256121	C	A	Arhgef6	CCDS40984	r.1409g>u	c.1254G>T	p.E418D	missense
MD7182	X	71936454	C	T	Gm1141	ENSMUST00000101495.2	r.739c>u	c.555C>T	p.D185D	silent
MD7182	X	73242111	A	G	Xlr4c	CCDS41012	r.212u>c	c.54T>C	p.A18A	silent
MD7182	X	90892380	G	A	Gm44	CCDS53130	r.239g>a	c.239G>A	p.R80K	missense
MD7182	X	95470944	C	T	Asb12	CCDS30283	r.911g>a	c.715G>A	p.A239T	missense
MD7182	X	134806105	G	A	Armcx2	CCDS30401	r.1815c>u	c.778C>T	p.P260S	missense
MD7182	X	151567727	C	T	Phf8	CCDS53223	r.2074c>u	c.1217C>T	p.A406V	missense
MD7183	1	25101506	C	T	Adgrb3	CCDS14855	r.3743g>a	c.3482G>A	p.R1161Q	missense
MD7183	1	34725075	C	T	Arhgef4	ENSMUST00000159747.8	r.3447c>u	c.3411C>T	p.N1137N	silent
MD7183	1	87047748	G	A	Dis3l2	CCDS48304	r.2535g>a	c.2386G>A	p.V796M	missense
MD7183	1	87089334	C	T	Alppl2	CCDS15126	r.384g>a	c.236G>A	p.G79D	missense
MD7183	1	92608321	A	T	Olfr1410	CCDS78650	r.483a>u	c.483A>T	p.L161L	silent
MD7183	1	132325013	C	T	Nuak2	CCDS56642	r.408c>u	c.304C>T	p.R102W	missense
MD7183	1	161041902	C	T	Dars2	CCDS15413	r.2318g>a	c.1776G>A	p.T592T	silent
MD7183	1	166295840	G	A	Ildr2	CCDS48431	r.1074g>a	c.837G>A	p.L279L	silent
MD7183	1	176874669	G	A	Sdccag8	CCDS35798	r.1668g>a	c.1339G>A	p.V447I	missense
MD7183	1	177448608	G	A	Zbtb18	CCDS35800	r.2048g>a	c.1533G>A	p.A511A	silent
MD7183	1	188626610	T	C	Ush2a	CCDS15607	r.6332u>c	c.6332T>C	p.V2111A	missense
MD7183	2	19658921	T	A	Otud1	CCDS50508	r.1170u>a	c.860T>A	p.I287N	missense
MD7183	2	25569770	C	T	Mamdc4	CCDS50531	r.492g>a	c.393G>A	p.A131A	silent
MD7183	2	65764723	C	T	Scn2a1	CCDS38130	r.6211c>u	c.5915C>T	p.S1972L	missense
MD7183	2	82977078	G	A	Fsip2	ENSMUST00000143764.8	r.3808g>a	c.3740G>A	p.R1247H	missense
MD7183	2	88149623	A	T	Olfr1167	CCDS16327	r.395u>a	c.395T>A	p.L132*	nonsense
MD7183	2	91511610	C	T	Lrp4	CCDS16432	r.5757c>u	c.5567C>T	p.S1856F	missense
MD7183	2	107296352	G	T	Kcna4	CCDS16505	r.2642g>u	c.1430G>T	p.R477L	missense
MD7183	2	126154729	G	A	Dtwd1	CCDS16682	r.258g>a	c.133G>A	p.E45K	missense
MD7183	2	130395006	G	A	Cpxm1	CCDS16740	r.783c>u	c.715C>T	p.R239*	nonsense
MD7183	2	164715455	C	T	Spint5	CCDS17052	r.151c>u	c.111C>T	p.C37C	silent
MD7183	3	3643038	A	C	Hnf4g	CCDS17226	r.645a>c	c.346A>C	p.T116P	missense
MD7183	3	83031251	G	A	Fga	CCDS50939	r.932g>a	c.932G>A	p.R311H	missense
MD7183	3	87528048	C	G	Etv3	CCDS17453	r.488c>g	c.225C>G	p.L75L	silent
MD7183	3	88247763	G	C	Rhbg	CCDS17466	r.503c>g	c.440C>G	p.A147G	missense
MD7183	3	100931966	C	T	Trim45	CCDS51018	r.2183c>u	c.2183C>T	p.T728I	missense
MD7183	3	106204120	C	G	Chil4	CCDS17719	r.720g>c	c.677G>C	p.S226T	missense
MD7183	3	115122401	C	T	Olfm3	CCDS17780	r.1073c>u	c.981C>T	p.S327S	silent
MD7183	4	11195074	C	T	Ccne2	CCDS17965	r.586c>u	c.372C>T	p.Y124Y	silent
MD7183	4	11365441	G	A	Esrp1	CCDS51119	r.1035c>u	c.688C>T	p.R230*	nonsense
MD7183	4	24792781	T	C	Klhl32	CCDS51131	r.489a>g	c.40A>G	p.T14A	missense
MD7183	4	101156389	A	C	Jak1	CCDS18393	r.3453+4u>g	c.3137+4T>G	p.?	splice_region
MD7183	4	101181804	A	G	Jak1	CCDS18393	r.939u>c	c.623T>C	p.L208S	missense
MD7183	4	103231432	G	A	4921539E11Rik	CCDS51248	r.1461c>u	c.879C>T	p.Y293Y	silent
MD7183	4	112649772	G	A	Skint2	CCDS38840	r.1022g>a	c.991G>A	p.V331M	missense
MD7183	4	121052238	C	T	Col9a2	CCDS18599	r.1500c>u	c.1170C>T	p.G390G	silent
MD7183	4	135750515	T	C	Il22ra1	CCDS18789	r.944u>c	c.896T>C	p.I299T	missense
MD7183	4	144670342	T	C	Gm436	CCDS38957	r.819a>g	c.819A>G	p.I273M	missense
MD7183	4	153432682	A	G	Ajap1	CCDS38987	r.855u>c	c.201T>C	p.S67S	silent
MD7183	5	34217851	G	A	Zfyve28	CCDS39068	r.1007c>u	c.818C>T	p.A273V	missense
MD7183	5	114260893	C	T	Foxn4	CCDS19562	r.576g>a	c.453G>A	p.P151P	silent
MD7183	5	121350575	G	A	Gm15800	CCDS57377	r.11181g>a	c.10928G>A	p.S3643N	missense
MD7183	5	142765115	C	A	Tnrc18	CCDS19830	r.4890g>u	c.4255G>T	p.V1419F	missense
MD7183	5	148509317	G	A	Ubl3	CCDS39403	r.858c>u	c.175C>T	p.R59*	nonsense
MD7183	6	39352727	C	T	Slc37a3	CCDS20020	r.671g>a	c.545G>A	p.W182*	nonsense
MD7183	6	55173462	A	G	Inmt	CCDS20163	r.249u>c	c.189T>C	p.I63I	silent
MD7183	6	72306884	T	C	Sftpb	CCDS71775	r.479u>c	c.464T>C	p.M155T	missense
MD7183	6	101172296	C	T	Pdzrn3	CCDS20392	r.1079g>a	c.1070G>A	p.G357D	missense
MD7183	6	117173564	G	A	Cxcl12	CCDS20463	r.331g>a	c.252G>A	p.E84E	silent
MD7183	6	121841139	C	T	Mug1	CCDS39618	r.506c>u	c.408C>T	p.P136P	silent
MD7183	6	124701498	T	C	Lpcat3	CCDS20523	r.889u>c	c.707T>C	p.L236P	missense
MD7183	6	142101615	G	C	Slco1a6	CCDS39693	r.1426c>g	c.1248C>G	p.A416A	silent
MD7183	6	142242046	G	A	Slco1a5	CCDS57464	r.1704c>u	c.1566C>T	p.F522F	silent
MD7183	7	5610420	T	G	Vmn1r61	CCDS51986	r.1649a>c	c.894A>C	p.K298N	missense
MD7183	7	8471516	G	A	Vmn2r45	CCDS57486	r.2628c>u	c.2512C>T	p.P838S	missense
MD7183	7	27738379	T	C	Zfp60	CCDS21030	r.212u>c	c.110T>C	p.V37A	missense
MD7183	7	80509559	G	A	Blm	CCDS52281	r.1171c>u	c.828C>T	p.D276D	silent
MD7183	7	80595783	G	A	Crtc3	CCDS21398	r.1232c>u	c.1093C>T	p.R365W	missense
MD7183	7	85750586	C	T	Vmn2r72	CCDS52294	r.1254g>a	c.1254G>A	p.T418T	silent
MD7183	7	86386372	G	C	Olfr304	CCDS21428	r.287c>g	c.287C>G	p.A96G	missense
MD7183	7	102097886	C	T	Art5	CCDS21525	r.1234g>a	c.685G>A	p.E229K	missense
MD7183	7	105753753	G	A	Dchs1	CCDS52351	r.9887c>u	c.9581C>T	p.P3194L	missense
MD7183	7	107967712	T	C	Olfr476	CCDS21698	r.314u>c	c.314T>C	p.V105A	missense
MD7183	7	121099228	C	T	Otoa	CCDS40114	r.553c>u	c.360C>T	p.T120T	silent
MD7183	7	127305332	C	T	Itgal	CCDS57589	r.1154c>u	c.976C>T	p.Q326*	nonsense
MD7183	7	128085582	G	A	Itgam	CCDS40149	r.1226g>a	c.1123G>A	p.A375T	missense
MD7183	7	141850400	C	T	Muc5b	CCDS52448	r.2393c>u	c.2346C>T	p.N782N	silent
MD7183	8	3507510	G	A	Mcoln1	CCDS22063	r.655g>a	c.515G>A	p.R172H	missense
MD7183	8	16071396	G	T	Csmd1	CCDS40244	r.5593c>a	c.5286C>A	p.I1762I	silent
MD7183	8	21135448	G	A	Gm15284	CCDS52504	r.248g>a	c.227G>A	p.R76H	missense
MD7183	8	22561338	C	T	Slc20a2	CCDS22178	r.1877c>u	c.1386C>T	p.A462A	silent
MD7183	8	31155629	C	T	Tti2	CCDS22221	r.1580c>u	c.1046C>T	p.T349M	missense
MD7183	8	61384844	G	A	Sh3rf1	CCDS40348	r.2692g>a	c.2422G>A	p.A808T	missense
MD7183	8	61535733	C	T	Palld	CCDS80882	r.3051g>a	c.2848G>A	p.A950T	missense
MD7183	8	72671008	G	A	Nwd1	CCDS22418	r.2115g>a	c.1874G>A	p.R625H	missense
MD7183	8	105664858	G	T	Ctcf	CCDS22606	r.1052g>u	c.784G>T	p.V262L	missense
MD7183	8	108947052	C	T	Zfhx3	CCDS22651	r.5466c>u	c.4733C>T	p.S1578L	missense
MD7183	9	39950090	C	T	Olfr975	CCDS23067	r.680g>a	c.680G>A	p.R227H	missense
MD7183	9	44410021	C	T	Rps25	CCDS40600	r.392c>u	c.351C>T	p.D117D	silent
MD7183	9	44715446	C	T	Phldb1	CCDS23118	r.1796g>a	c.1701G>A	p.G567G	silent
MD7183	9	57960889	C	T	Sema7a	CCDS23235	r.1642c>u	c.1604C>T	p.P535L	missense
MD7183	9	58931045	G	A	Neo1	CCDS23246	r.1768c>u	c.1455C>T	p.F485F	silent
MD7183	9	65795345	G	A	Zfp609	CCDS23297	r.250c>u	c.24C>T	p.C8C	silent
MD7183	9	88413564	C	T	Snx14	CCDS23387	r.610g>a	c.547G>A	p.V183M	missense
MD7183	9	96606167	T	G	Rasa2	CCDS23416	r.402a>c	c.278A>C	p.E93A	missense
MD7183	9	107525400	A	T	Cacna2d2	CCDS72304	r.3044a>u	c.2587A>T	p.S863C	missense
MD7183	9	107692382	C	G	Sema3f	CCDS81069	r.350+7g>c	c.336+7G>C	p.?	splice_region
MD7183	9	107782762	G	A	Rbm6	CCDS59749	r.3016c>u	c.2776C>T	p.R926C	missense
MD7183	9	119127035	C	T	Dlec1	CCDS52963	r.2182c>u	c.2145C>T	p.P715P	silent
MD7183	9	121809087	G	T	Ccdc13	CCDS57717	r.1634c>a	c.1577C>A	p.S526*	nonsense
MD7183	10	7445557	G	C	Ulbp1	CCDS56691	r.1135c>g	c.999C>G	p.I333M	missense
MD7183	10	13560207	G	A	Adat2	CCDS35847	r.667g>a	c.295G>A	p.V99M	missense
MD7183	10	30197229	G	A	Cenpw	CCDS35876	r.295-3c>u	c.235-3C>T	p.?	splice_region
MD7183	10	41270439	T	C	Fig4	CCDS23803	r.695a>g	c.506A>G	p.Y169C	missense
MD7183	10	61548190	C	T	Lrrc20	CCDS23881	r.497c>u	c.375C>T	p.I125I	silent
MD7183	10	74342499	C	T	Pcdh15	CCDS35934	r.2011-4c>u	c.1606-4C>T	p.?	splice_region
MD7183	10	86733699	G	A	Ttc41	CCDS24098	r.2326g>a	c.1940G>A	p.R647H	missense
MD7183	10	120089711	C	T	Helb	CCDS24203	r.2885g>a	c.2760G>A	p.T920T	silent
MD7183	10	123002790	G	A	Mon2	CCDS48707	r.5350c>u	c.4807C>T	p.R1603*	nonsense
MD7183	11	50857049	C	A	Grm6	CCDS48785	r.1253c>a	c.1087C>A	p.L363I	missense
MD7183	11	55284623	C	T	Fat2	CCDS36157	r.5378g>a	c.5263G>A	p.A1755T	missense
MD7183	11	61162893	C	T	Usp22	CCDS24807	r.794g>a	c.624G>A	p.R208R	silent
MD7183	11	67188955	C	T	Myh2	CCDS24854	r.3279c>u	c.3154C>T	p.R1052C	missense
MD7183	11	71771856	G	A	Wscd1	CCDS24975	r.1333g>a	c.722G>A	p.R241H	missense
MD7183	11	78167556	C	T	Nek8	CCDS25091	r.1885g>a	c.1816G>A	p.V606I	missense
MD7183	11	87731262	C	T	Rnf43	CCDS25215	r.1804c>u	c.1188C>T	p.L396L	silent
MD7183	11	89016526	G	T	Trim25	CCDS36278	r.1823g>u	c.1710G>T	p.V570V	silent
MD7183	11	100484668	C	T	Acly	CCDS56807	r.2554g>a	c.2325G>A	p.K775K	silent
MD7183	11	115250528	C	G	Grin2c	CCDS25624	r.3536g>c	c.2763G>C	p.E921D	missense
MD7183	12	11241718	T	A	Gen1	CCDS36403	r.2491a>u	c.2264A>T	p.K755M	missense
MD7183	12	76620857	C	T	Sptb	CCDS36477	r.3132g>a	c.2465G>A	p.R822Q	missense
MD7183	12	90331989	G	A	Nrxn3	CCDS56856	r.4976g>a	c.4295G>A	p.R1432H	missense
MD7183	12	98715148	G	T	Ptpn21	CCDS26098	r.583c>a	c.226C>A	p.R76S	missense
MD7183	13	31807612	C	T	Foxc1	CCDS26425	r.922c>u	c.405C>T	p.C135C	silent
MD7183	13	46709623	G	T	Nup153	CCDS26486	r.1538+6c>a	c.1071+6C>A	p.?	splice_region
MD7183	13	48590627	C	T	Ptpdc1	CCDS26495	r.537g>a	c.334G>A	p.G112S	missense
MD7183	13	54997242	C	A	Unc5a	CCDS26537	r.1022c>a	c.771C>A	p.S257R	missense
MD7183	13	63068234	G	A	2010111I01Rik	CCDS36699	r.1552g>a	c.1319G>A	p.R440Q	missense
MD7183	13	73635463	G	A	Tert	CCDS26633	r.1812g>a	c.1783G>A	p.E595K	missense
MD7183	13	81579678	G	A	Adgrv1	CCDS36737	r.968c>u	c.842C>T	p.P281L	missense
MD7183	13	112494599	C	T	Il6st	CCDS26773	r.1354c>u	c.1071C>T	p.A357A	silent
MD7183	13	112524202	C	G	Il31ra	CCDS36781	r.2273g>c	c.1852G>C	p.G618R	missense
MD7183	14	20403141	G	A	Cfap70	CCDS49413	r.2782c>u	c.2718C>T	p.H906H	silent
MD7183	14	20842369	G	A	Plau	CCDS26858	r.1324g>a	c.1221G>A	p.K407K	silent
MD7183	14	27393953	C	A	Arhgef3	CCDS26886	r.715c>a	c.651C>A	p.Y217*	nonsense
MD7183	14	37038314	C	T	Rgr	CCDS26949	r.835g>a	c.798G>A	p.A266A	silent
MD7183	14	44336530	T	C	Gm5930	ENSMUST00000111863.8	r.373a>g	c.349A>G	p.M117V	missense
MD7183	14	57605145	G	A	Xpo4	CCDS56961	r.1802c>u	c.1328C>T	p.A443V	missense
MD7183	14	64030985	A	C	Rp1l1	CCDS36951	r.4238a>c	c.4019A>C	p.H1340P	missense
MD7183	14	101885432	G	A	Lmo7	CCDS37001	r.1256g>a	c.1056G>A	p.R352R	silent
MD7183	15	9123976	A	G	Skp2	CCDS37037	r.739u>c	c.565T>C	p.S189P	missense
MD7183	15	10533769	C	T	Ttc23l	CCDS49582	r.705g>a	c.687G>A	p.A229A	silent
MD7183	15	30480832	C	T	Ctnnd2	CCDS27405	r.759c>u	c.225C>T	p.I75I	silent
MD7183	15	39437610	C	T	Rims2	CCDS56982	r.1312c>u	c.1312C>T	p.R438W	missense
MD7183	15	80256689	T	C	Atf4	CCDS37145	r.873u>c	c.279T>C	p.F93F	silent
MD7183	15	80374702	G	T	Cacna1i	CCDS49670	r.4172g>u	c.3611G>T	p.G1204V	missense
MD7183	15	93465205	G	A	Pphln1	CCDS27767	r.1043g>a	c.911G>A	p.R304H	missense
MD7183	15	97720714	G	A	Endou	CCDS27783	r.360c>u	c.351C>T	p.D117D	silent
MD7183	15	98288875	C	T	Zfp641	CCDS27789	r.920g>a	c.866G>A	p.R289Q	missense
MD7183	15	99474516	G	A	Bcdin3d	CCDS37202	r.215c>u	c.177C>T	p.F59F	silent
MD7183	15	101691379	G	A	Krt6a	CCDS27860	r.1356c>u	c.1297C>T	p.L433L	silent
MD7183	15	102319553	C	T	Espl1	CCDS27878	r.4970c>u	c.4838C>T	p.A1613V	missense
MD7183	16	17209037	G	A	Rimbp3	CCDS27998	r.903g>a	c.324G>A	p.Q108Q	silent
MD7183	16	17350925	C	T	Pi4ka	CCDS37271	r.2218g>a	c.1940G>A	p.C647Y	missense
MD7183	16	20598300	C	T	Vwa5b2	CCDS37288	r.2345c>u	c.1746C>T	p.G582G	silent
MD7183	16	37017283	G	A	Polq	CCDS28158	r.670g>a	c.556G>A	p.A186T	missense
MD7183	16	38445771	G	A	Adprh	CCDS28167	r.1211c>u	c.1008C>T	p.L336L	silent
MD7183	16	48074000	A	G	Gm7275	ENSMUST00000088296.2	r.557a>g	c.557A>G	p.E186G	missense
MD7183	16	64766844	G	A	4930453N24Rik	CCDS28265	r.814c>u	c.516C>T	p.D172D	silent
MD7183	16	74045875	C	T	Robo2	CCDS49886	r.691g>a	c.614G>A	p.G205E	missense
MD7183	16	97457484	C	G	Mx1	ENSMUST00000023655.12	r.408g>c	c.12G>C	p.V4V	silent
MD7183	17	12927357	G	A	Acat3	CCDS28398	r.840c>u	c.738C>T	p.V246V	silent
MD7183	17	17578589	G	A	Lnpep	CCDS37457	r.880c>u	c.803C>T	p.S268F	missense
MD7183	17	18105996	T	C	Vmn2r91	CCDS49969	r.542u>c	c.542T>C	p.L181P	missense
MD7183	17	20208945	G	T	Vmn2r105	CCDS49982	r.1868c>a	c.1868C>A	p.A623D	missense
MD7183	17	28197766	C	A	Zfp523	CCDS28573	r.561-8c>a	c.233-8C>A	p.?	splice_region
MD7183	17	29361118	A	G	Fgd2	CCDS37537	r.177a>g	c.26A>G	p.D9G	missense
MD7183	17	34570092	C	T	Notch4	CCDS28647	r.1542c>u	c.1364C>T	p.S455F	missense
MD7183	17	42826299	C	T	Cd2ap	CCDS50114	r.898g>a	c.790G>A	p.V264I	missense
MD7183	17	43600616	C	T	Pla2g7	CCDS28796	r.1210c>u	c.658C>T	p.Q220*	nonsense
MD7183	17	58294395	T	C	Cntnap5c	CCDS37671	r.2530+7u>c	c.2530+7T>C	p.?	splice_region
MD7183	18	3268001	C	A	Crem	CCDS70864	r.1286g>u	c.1022G>T	p.C341F	missense
MD7183	18	4169203	G	A	Lyzl1	CCDS29035	r.347g>a	c.206G>A	p.S69N	missense
MD7183	18	12199433	A	G	Npc1	CCDS29064	r.2617u>c	c.2454T>C	p.F818F	silent
MD7183	18	36954752	G	A	Pcdha4	CCDS37776	r.2105g>a	c.1987G>A	p.A663T	missense
MD7183	18	36999077	G	A	Pcdha9	CCDS37777	r.1198g>a	c.1198G>A	p.A400T	missense
MD7183	18	74359524	C	T	Cfap53	CCDS37857	r.1426c>u	c.1318C>T	p.R440C	missense
MD7183	18	77356083	G	T	Loxhd1	CCDS50326	r.1703g>u	c.1703G>T	p.G568V	missense
MD7183	18	86498878	C	T	Neto1	CCDS29387	r.2250c>u	c.1319C>T	p.A440V	missense
MD7183	19	5607889	C	T	Kat5	CCDS29472	r.732g>a	c.667G>A	p.D223N	missense
MD7183	19	41634303	C	A	Slit1	CCDS29812	r.2273g>u	c.2016G>T	p.P672P	silent
MD7183	19	46670706	A	G	Cyp17a1	CCDS29882	r.626u>c	c.495T>C	p.D165D	silent
MD7183	X	4952364	A	T	Gm3763	CCDS57726	r.230a>u	c.145A>T	p.N49Y	missense
MD7183	X	20959471	G	T	Uxt	CCDS30049	r.342-6c>a	c.249-6C>A	p.?	splice_region
MD7183	X	37412138	C	T	Rhox2b	CCDS53052	r.72c>u	c.28C>T	p.L10F	missense
MD7183	X	74353514	T	C	Lage3	CCDS30229	r.105a>g	c.14A>G	p.H5R	missense
MD7183	X	99846155	G	A	Tmem28	CCDS41072	r.1274g>a	c.1226G>A	p.R409Q	missense
MD7183	X	104084911	A	G	C77370	CCDS53166	r.3987u>c	c.3399T>C	p.H1133H	silent
MD7183	X	147193822	G	A	Htr2c	CCDS30459	r.1428g>a	c.607G>A	p.V203M	missense
MD7183	X	155053687	C	A	Magea5	CCDS30492	r.937g>u	c.708G>T	p.E236D	missense
MD7184	1	51474595	T	A	Nabp1	CCDS35559	r.725a>u	c.241A>T	p.M81L	missense
MD7184	1	93226628	G	A	Crocc2	CCDS78654	r.4744g>a	c.4744G>A	p.E1582K	missense
MD7184	1	96841226	G	A	Slco4c1	CCDS35675	r.972c>u	c.910C>T	p.R304W	missense
MD7184	1	158848284	G	A	Pappa2	CCDS48409	r.3820c>u	c.2891C>T	p.A964V	missense
MD7184	2	36890026	G	A	Olfr353	CCDS15986	r.821c>u	c.821C>T	p.A274V	missense
MD7184	2	60349882	G	A	Ly75	CCDS38126	r.1950c>u	c.1950C>T	p.F650F	silent
MD7184	2	76754240	C	A	Ttn	CCDS38154	r.61285g>u	c.61285G>T	p.D20429Y	missense
MD7184	2	82975756	T	G	Fsip2	ENSMUST00000143764.8	r.2486u>g	c.2418T>G	p.S806R	missense
MD7184	2	88683233	G	T	Olfr1195	CCDS16343	r.498c>a	c.498C>A	p.F166L	missense
MD7184	2	91099425	G	A	Spi1	CCDS16425	r.899-5g>a	c.46-5G>A	p.?	splice_region
MD7184	2	119524669	G	A	Exd1	CCDS16603	r.1532c>u	c.764C>T	p.P255L	missense
MD7184	3	27538073	G	A	Fndc3b	CCDS17274	r.808c>u	c.675C>T	p.Y225Y	silent
MD7184	3	53653087	C	T	Frem2	CCDS17348	r.4269g>a	c.3998G>A	p.R1333H	missense
MD7184	3	80741095	G	A	Gria2	CCDS17423	r.784c>u	c.333C>T	p.F111F	silent
MD7184	3	86815116	G	A	Dclk2	CCDS17448	r.1894c>u	c.1212C>T	p.F404F	silent
MD7184	4	53720126	G	A	Fktn	CCDS18191	r.318g>a	c.22G>A	p.V8M	missense
MD7184	4	136660908	G	A	Ephb2	CCDS71498	r.2018-9c>u	c.1892-9C>T	p.?	splice_region
MD7184	5	24368832	G	A	Nos3	CCDS19117	r.621g>a	c.593G>A	p.R198Q	missense
MD7184	5	31265922	G	C	Ift172	CCDS39054	r.2609c>g	c.2514C>G	p.F838L	missense
MD7184	5	87979619	C	T	Cabs1	CCDS39136	r.181c>u	c.128C>T	p.S43L	missense
MD7184	5	115994296	C	T	Cit	CCDS19597	r.6177c>u	c.5450C>T	p.A1817V	missense
MD7184	5	125283971	G	A	Scarb1	CCDS19683	r.1541c>u	c.1329C>T	p.Y443Y	silent
MD7184	5	134192708	C	A	Gtf2ird2	CCDS19719	r.386c>a	c.149C>A	p.T50K	missense
MD7184	5	138447590	C	T	Zfp157	CCDS39345	r.365c>u	c.206C>T	p.S69L	missense
MD7184	5	143387397	G	A	Grid2ip	CCDS51689	r.2979g>a	c.2766G>A	p.E922E	silent
MD7184	6	83192756	G	A	Dctn1	CCDS39532	r.2325g>a	c.2038G>A	p.D680N	missense
MD7184	6	123815481	A	G	Vmn2r24	CCDS51902	r.1766a>g	c.1766A>G	p.E589G	missense
MD7184	7	16429175	C	T	Zc3h4	CCDS52040	r.1572c>u	c.1475C>T	p.P492L	missense
MD7184	7	31705132	C	T	Scgb2b7	CCDS57536	r.161g>a	c.142G>A	p.A48T	missense
MD7184	7	45076706	G	A	Nosip	CCDS21228	r.800g>a	c.692G>A	p.S231N	missense
MD7184	7	81160997	C	T	Slc28a1	CCDS21402	r.1264c>u	c.1116C>T	p.V372V	silent
MD7184	7	100413320	C	A	C2cd3	CCDS57568	r.2127-6c>a	c.1918-6C>A	p.?	splice_region
MD7184	7	141862294	G	A	Muc5b	CCDS52448	r.9023g>a	c.8976G>A	p.T2992T	silent
MD7184	7	142968266	G	A	Ascl2	CCDS40194	r.728c>u	c.444C>T	p.G148G	silent
MD7184	8	35781468	C	T	RP24-134N2.1	ENSMUST00000207505.1	r.1457c>u	c.1457C>T	p.S486F	missense
MD7184	8	90998630	G	A	Chd9	CCDS80912	r.3957g>a	c.3586G>A	p.G1196S	missense
MD7184	8	113845005	C	T	Adamts18	CCDS40485	r.484g>a	c.345G>A	p.S115S	silent
MD7184	8	124029599	G	A	Urb2	CCDS22768	r.2123g>a	c.2044G>A	p.V682M	missense
MD7184	9	44358257	G	A	Vps11	CCDS40599	r.735c>u	c.696C>T	p.G232G	silent
MD7184	9	45732109	C	A	Dscaml1	CCDS40608	r.3825c>a	c.3825C>A	p.P1275P	silent
MD7184	9	57833668	G	A	Arid3b	CCDS23233	r.798c>u	c.494C>T	p.S165F	missense
MD7184	9	59947027	C	A	Nr2e3	CCDS23255	r.1223g>u	c.990G>T	p.L330F	missense
MD7184	9	65879113	C	A	Trip4	CCDS23298	r.1210g>u	c.367G>T	p.V123L	missense
MD7184	9	96995565	G	T	Spsb4	CCDS23419	r.1497+10c>a	c.694+10C>A	p.?	splice_region
MD7184	9	106239599	C	T	Alas1	CCDS40756	r.1502g>a	c.924G>A	p.A308A	silent
MD7184	9	119136673	C	T	Dlec1	CCDS52963	r.3184c>u	c.3147C>T	p.H1049H	silent
MD7184	10	88201258	T	A	Ccdc53	CCDS24108	r.166u>a	c.17T>A	p.L6H	missense
MD7184	10	88798310	T	A	Utp20	CCDS48667	r.2687a>u	c.2523A>T	p.E841D	missense
MD7184	11	74083903	G	T	Zfp616	CCDS56793	r.997g>u	c.997G>T	p.D333Y	missense
MD7184	11	78034290	G	A	Dhrs13	CCDS36236	r.478g>a	c.386G>A	p.G129D	missense
MD7184	11	79020391	G	A	Ksr1	CCDS25117	r.2501c>u	c.2373C>T	p.R791R	silent
MD7184	11	94361313	G	C	Abcc3	CCDS25254	r.2504c>g	c.2443C>G	p.P815A	missense
MD7184	11	100769399	C	T	Ghdc	CCDS25437	r.613g>a	c.521G>A	p.R174Q	missense
MD7184	11	103057503	A	G	Nmt1	CCDS25511	r.1078a>g	c.852A>G	p.G284G	silent
MD7184	11	118334002	C	T	BC100451	CCDS25700	r.302g>a	c.15G>A	p.T5T	silent
MD7184	12	29910857	C	T	Myt1l	CCDS49042	r.4080c>u	c.3174C>T	p.N1058N	silent
MD7184	12	72304162	C	T	Rtn1	CCDS25968	r.1775g>a	c.1272G>A	p.E424E	silent
MD7184	12	85311423	T	G	Nek9	CCDS26057	r.1896a>c	c.1755A>C	p.T585T	silent
MD7184	12	87973591	G	A	Gm2046	ENSMUST00000110148.2	r.64g>a	c.64G>A	p.E22K	missense
MD7184	12	108357484	C	A	Cyp46a1	CCDS26160	r.1050-3c>a	c.981-3C>A	p.?	splice_region
MD7184	12	118848747	G	A	Sp8	CCDS26213	r.649g>a	c.336G>A	p.A112A	silent
MD7184	13	14377777	C	T	Hecw1	CCDS49207	r.667g>a	c.233G>A	p.R78H	missense
MD7184	13	63325594	G	C	Fancc	CCDS36700	r.1360c>g	c.1032C>G	p.Y344*	nonsense
MD7184	13	113346563	G	A	BC067074	ENSMUST00000136755.8	r.4619g>a	c.4619G>A	p.A1540A	silent
MD7184	14	20683391	C	G	Sec24c	CCDS26850	r.881c>g	c.785C>G	p.T262S	missense
MD7184	14	89898397	C	T	Gm10110	ENSMUST00000081204.4	r.70g>a	c.70G>A	p.E24K	missense
MD7184	15	47696779	G	T	Csmd3	CCDS49602	r.6972c>a	c.6887C>A	p.S2296Y	missense
MD7184	15	47881476	G	A	Csmd3	CCDS49602	r.4519c>u	c.4434C>T	p.N1478N	silent
MD7184	15	80902025	G	T	Tnrc6b	CCDS37146	r.4043+10g>u	c.3759+10G>T	p.?	splice_region
MD7184	16	33268078	C	A	Snx4	CCDS28129	r.465c>a	c.460C>A	p.R154R	silent
MD7184	16	38412091	G	C	Pla1a	CCDS28166	r.928c>g	c.659C>G	p.T220R	missense
MD7184	16	44005516	T	A	Gramd1c	CCDS28181	r.705a>u	c.281A>T	p.N94I	missense
MD7184	16	59329435	G	A	Olfr205	CCDS28254	r.98c>u	c.73C>T	p.P25S	missense
MD7184	17	20555008	T	G	Vmn2r109	CCDS49987	r.456a>c	c.456A>C	p.G152G	silent
MD7184	17	32150124	C	A	Notch3	CCDS28614	r.2507g>u	c.2420G>T	p.R807L	missense
MD7184	17	33601978	A	T	Myo1f	CCDS37567	r.2793a>u	c.2658A>T	p.G886G	silent
MD7184	18	6439687	T	A	Epc1	CCDS29041	r.2515a>u	c.2274A>T	p.L758F	missense
MD7184	18	20404844	C	A	Dsg1b	CCDS29081	r.2022c>a	c.1816C>A	p.P606T	missense
MD7184	18	32742783	C	G	4930455D15Rik	ENSMUST00000181632.1	r.1325+4g>c	-	-	splice_region
MD7184	18	37403117	C	T	Pcdhb9	CCDS37780	r.2263c>u	c.2163C>T	p.D721D	silent
MD7184	18	37437554	G	A	Pcdhb12	CCDS79621	r.1934g>a	c.1752G>A	p.V584V	silent
MD7184	18	37437751	T	C	Pcdhb12	CCDS79621	r.2131u>c	c.1949T>C	p.L650P	missense
MD7184	19	3484840	C	A	Ppp6r3	CCDS50341	r.1799g>u	c.1536G>T	p.T512T	silent
MD7184	19	12298422	C	T	Olfr1436	CCDS29627	r.709g>a	c.709G>A	p.G237S	missense
MD7184	19	12482185	G	T	Dtx4	CCDS29631	r.2033c>a	c.1254C>A	p.G418G	silent
MD7184	19	16378161	G	A	Gnaq	CCDS29684	r.1235g>a	c.740G>A	p.R247H	missense
MD7184	X	21082874	C	A	Zfp300	CCDS30050	r.934g>u	c.650G>T	p.C217F	missense
MD7184	X	53070363	C	T	Plac1	CCDS30128	r.834g>a	c.469G>A	p.E157K	missense
MD7184	X	78452815	C	T	Prrg1	CCDS53121	r.762g>a	c.529G>A	p.G177S	missense
MD7184	X	124131324	T	C	Vmn2r121	CCDS53179	r.1388a>g	c.1309A>G	p.T437A	missense
MD7184	X	142878216	T	A	Ammecr1	CCDS30452	r.641a>u	c.626A>T	p.K209I	missense
MD7184	X	151344336	C	T	Fam120c	CCDS41175	r.162c>u	c.87C>T	p.T29T	silent
MD7185	1	19234211	C	G	Tfap2b	CCDS14839	r.1498c>g	c.1244C>G	p.T415R	missense
MD7185	1	36825247	C	A	Tmem131	CCDS35538	r.2159g>u	c.1822G>T	p.E608*	nonsense
MD7185	2	32572967	A	T	Dpm2	CCDS38104	r.257a>u	c.205A>T	p.I69F	missense
MD7185	2	40600342	C	T	Lrp1b	ENSMUST00000052550.12	r.14280g>a	c.13472G>A	p.G4491D	missense
MD7185	2	74659341	T	G	Evx2	CCDS16138	r.79a>c	c.79A>C	p.S27R	missense
MD7185	2	88391784	T	C	Olfr1178	CCDS16332	r.536u>c	c.536T>C	p.V179A	missense
MD7185	2	89609298	G	T	Olfr1247	CCDS16386	r.1502c>a	c.803C>A	p.S268Y	missense
MD7185	2	111984080	G	A	Olfr1309	CCDS16539	r.17c>u	c.17C>T	p.S6L	missense
MD7185	2	155995000	C	T	Cep250	CCDS50772	r.7079+9c>u	c.6879+9C>T	p.?	splice_region
MD7185	2	164980257	C	T	Slc12a5	CCDS38332	r.1377c>u	c.957C>T	p.G319G	silent
MD7185	3	59320004	C	A	Igsf10	CCDS50915	r.6815g>u	c.6247G>T	p.A2083S	missense
MD7185	4	98934083	G	T	Usp1	CCDS18381	r.2117g>u	c.1633G>T	p.G545C	missense
MD7185	4	101836925	C	T	B020004J07Rik	CCDS51241	r.903g>a	c.760G>A	p.A254T	missense
MD7185	4	116958679	C	T	Zswim5	CCDS18520	r.1047c>u	c.963C>T	p.G321G	silent
MD7185	4	130216668	G	A	Gm853	CCDS38890	r.958c>u	c.682C>T	p.H228Y	missense
MD7185	4	137455373	C	A	1700013G24Rik	CCDS18818	r.960c>a	c.838C>A	p.P280T	missense
MD7185	5	21281552	T	C	Gsap	CCDS39021	r.2125u>c	c.2051T>C	p.M684T	missense
MD7185	5	26038278	C	G	Speer4a	CCDS51441	r.283g>c	c.208G>C	p.E70Q	missense
MD7185	5	100036165	C	T	Hnrnpdl	CCDS19460	r.1283g>a	c.1223G>A	p.R408Q	missense
MD7185	5	148340665	A	T	Slc7a1	CCDS19882	r.1319u>a	c.1039T>A	p.S347T	missense
MD7185	6	131659537	A	T	Tas2r107	CCDS20609	r.613u>a	c.548T>A	p.I183N	missense
MD7185	6	131689618	G	A	Tas2r114	CCDS20613	r.446c>u	c.446C>T	p.A149V	missense
MD7185	7	12321659	G	T	Vmn1r83	CCDS20807	r.517c>a	c.470C>A	p.S157Y	missense
MD7185	7	25292162	C	T	Cic	CCDS80678	r.6661c>u	c.6597C>T	p.A2199A	silent
MD7185	7	28565234	G	A	Pak4	CCDS21049	r.528c>u	c.242C>T	p.A81V	missense
MD7185	7	79660805	G	A	Ticrr	CCDS21384	r.610g>a	c.466G>A	p.A156T	missense
MD7185	7	98458404	A	C	Gucy2d	ENSMUST00000206435.1	r.2037a>c	c.1944A>C	p.L648L	silent
MD7185	7	102877719	T	C	Olfr568	CCDS21549	r.598u>c	c.598T>C	p.F200L	missense
MD7185	7	121155180	G	A	Otoa	CCDS40114	r.3020g>a	c.2827G>A	p.D943N	missense
MD7185	7	139125241	G	A	Stk32c	CCDS21952	r.514c>u	c.360C>T	p.Y120Y	silent
MD7185	7	140001070	T	G	Tubgcp2	CCDS21960	r.2260a>c	c.1969A>C	p.S657R	missense
MD7185	8	26979857	C	A	Zfp703	CCDS52532	r.1566c>a	c.1548C>A	p.A516A	silent
MD7185	8	86634792	C	T	Lonp2	CCDS22503	r.742-5c>u	c.601-5C>T	p.?	splice_region
MD7185	8	93176231	G	A	Ces1d	CCDS22528	r.1215c>u	c.1096C>T	p.L366F	missense
MD7185	9	54451619	C	G	Dmxl2	CCDS52799	r.1517g>c	c.1328G>C	p.R443P	missense
MD7185	9	108115446	G	A	Bsn	CCDS23517	r.3232c>u	c.3106C>T	p.R1036W	missense
MD7185	10	41320277	G	A	Ak9	ENSMUST00000173517.2	r.229g>a	c.192G>A	p.S64S	silent
MD7185	10	121745401	G	T	BC048403	CCDS24213	r.345g>u	c.306G>T	p.K102N	missense
MD7185	11	29578089	G	A	Clhc1	CCDS48763	r.1922g>a	c.1649G>A	p.W550*	nonsense
MD7185	11	55005194	C	T	Anxa6	CCDS24705	r.672g>a	c.559G>A	p.A187T	missense
MD7185	11	66037490	C	T	Dnah9	CCDS36182	r.6418g>a	c.6352G>A	p.V2118M	missense
MD7185	11	69356232	G	A	Chd3	CCDS48825	r.3124c>u	c.3109C>T	p.R1037*	nonsense
MD7185	11	99908009	G	A	Krtap31-1	CCDS25400	r.90g>a	c.37G>A	p.A13T	missense
MD7185	11	104720695	G	A	Gm11639	ENSMUST00000148007.2	r.1381g>a	c.1143G>A	p.P381P	silent
MD7185	13	92758112	G	A	Thbs4	CCDS26684	r.2047c>u	c.1902C>T	p.D634D	silent
MD7185	14	5861595	C	A	Gm8237	ENSMUST00000164484.7	r.909g>u	c.608G>T	p.S203I	missense
MD7185	15	44229172	C	T	Trhr	CCDS37068	r.1153c>u	c.804C>T	p.L268L	silent
MD7185	15	85053752	T	A	Fam118a	CCDS27717	r.1025u>a	c.833T>A	p.M278K	missense
MD7185	15	90971692	C	T	Kif21a	CCDS49708	r.2146g>a	c.1900G>A	p.E634K	missense
MD7185	16	16306558	G	A	Yars2	CCDS27983	r.1034g>a	c.1028G>A	p.R343Q	missense
MD7185	16	32375249	G	T	Ubxn7	CCDS49826	r.674g>u	c.638G>T	p.G213V	missense
MD7185	16	33617237	G	A	Slc12a8	CCDS49834	r.1039g>a	c.1039G>A	p.A347T	missense
MD7185	16	44221436	C	T	Usf3	CCDS28184	r.6679c>u	c.6278C>T	p.A2093V	missense
MD7185	16	48630809	G	A	Morc1	CCDS37351	r.2954g>a	c.2850G>A	p.A950A	silent
MD7185	16	49120077	G	T	Myh15	CCDS49868	r.2389g>u	c.2389G>T	p.E797*	nonsense
MD7185	16	89860222	G	A	Tiam1	CCDS28314	r.2744c>u	c.2125C>T	p.R709C	missense
MD7185	16	90960378	G	A	Synj1	CCDS49907	r.2899c>u	c.2781C>T	p.A927A	silent
MD7185	17	26743074	G	A	Crebrf	CCDS37516	r.1479g>a	c.1168G>A	p.E390K	missense
MD7185	17	33135885	C	T	Morc2b	CCDS37561	r.3615g>a	c.2912G>A	p.R971H	missense
MD7185	17	35030712	G	A	Msh5	CCDS28674	r.2104c>u	c.1856C>T	p.A619V	missense
MD7185	17	88636326	G	A	Ston1	CCDS50207	r.1514g>a	c.1159G>A	p.V387I	missense
MD7185	18	41998730	G	A	Grxcr2	CCDS29209	r.320c>u	c.273C>T	p.S91S	silent
MD7185	18	63326651	G	A	Piezo2	ENSMUST00000047480.12	r.990c>u	c.76C>T	p.R26W	missense
MD7185	X	9104852	G	A	4930402K13Rik	CCDS57728	r.291g>a	c.179G>A	p.R60Q	missense
MD7185	X	141655294	G	A	Col4a5	CCDS41154	r.3946g>a	c.3596G>A	p.G1199E	missense

## Sheet: dnds_all_samples
gene_name	n_syn	n_mis	n_non	n_spl	wmis_cv	wnon_cv	wspl_cv	pmis_cv	ptrunc_cv	pallsubs_cv	qmis_cv	qtrunc_cv	qallsubs_cv
Adgrb3	0	4	0	0	45.427	0	0	3.23499e-06	0.882161	1.94028e-05	0.0707104	0.988601	0.424106
Sec14l5	0	3	0	0	63.7581	0	0	1.76976e-05	0.912773	9.9192e-05	0.193417	0.988601	0.999465
Trank1	0	0	2	0	0	120.241	120.241	0.544191	0.000112582	0.000467802	0.937425	0.988601	0.999465
Olfr353	0	2	0	0	122.259	0	0	0.000108714	0.965738	0.000558332	0.792093	0.988601	0.999465
Aadacl4fm4	0	2	0	0	99.841	0	0	0.000166378	0.959505	0.000833347	0.90917	0.988601	0.999465
Vmn2r24	0	1	1	0	25.7576	281.389	281.389	0.0337304	0.00240083	0.00111881	0.937425	0.988601	0.999465
Olfr139	0	0	1	0	0	2124.33	2124.33	0.849644	0.000272434	0.00130077	0.937425	0.988601	0.999465
Igkv4-80	0	0	0	1	0	2121.68	2121.68	0.914618	0.000272797	0.0013196	0.937425	0.988601	0.999465
Olfr1167	0	0	1	0	0	2090.71	2090.71	0.864668	0.000277108	0.00132657	0.937425	0.988601	0.999465
Olfr1265	0	0	1	0	0	1657.35	1657.35	0.859419	0.000355094	0.00167113	0.937425	0.988601	0.999465
Nlrp9b	0	1	0	1	20.0204	187.201	187.201	0.0447462	0.00374519	0.00213192	0.937425	0.988601	0.999465
Lrp4	0	3	0	0	21.3284	0	0	0.000509858	0.872755	0.00234575	0.937425	0.988601	0.999465
Cpn2	0	2	0	0	57.956	0	0	0.000522173	0.955884	0.00243177	0.937425	0.988601	0.999465
Olfr1164	0	0	1	0	0	1120.15	1120.15	0.865358	0.000540085	0.00247529	0.937425	0.988601	0.999465
Chrm3	0	2	0	0	57.1909	0	0	0.000536977	0.938698	0.00249187	0.937425	0.988601	0.999465
Ubl3	0	0	1	0	0	1047.02	1047.02	0.901484	0.000580647	0.00266717	0.937425	0.988601	0.999465
Olfr686	0	0	1	0	0	1007.48	1007.48	0.853333	0.000605138	0.00274381	0.937425	0.988601	0.999465
Alkbh5	0	2	0	0	48.9115	0	0	0.000746119	0.956202	0.00338949	0.937425	0.988601	0.999465
Zfp804b	0	1	1	0	15.0251	148.745	148.745	0.0617536	0.00481813	0.00350237	0.937425	0.988601	0.999465
Tert	0	1	1	0	13.1234	157.783	157.783	0.0718778	0.00451627	0.00374043	0.937425	0.988601	0.999465
Tmed6	0	0	0	1	0	647.258	647.258	0.86233	0.000973986	0.00427771	0.937425	0.988601	0.999465
Gm5096	0	0	1	0	0	634.781	634.781	0.813107	0.000994643	0.00430158	0.937425	0.988601	0.999465
Cfd	0	0	1	0	0	590.21	590.21	0.834134	0.0010759	0.00465585	0.937425	0.988601	0.999465
Slc35a3	0	0	1	0	0	562.965	562.965	0.857836	0.00113221	0.00491167	0.937425	0.988601	0.999465
G6pc2	0	0	1	0	0	531.517	531.517	0.833315	0.00120473	0.00516771	0.937425	0.988601	0.999465
Rtf2	0	0	0	1	0	521.518	521.518	0.839124	0.0012297	0.00527529	0.937425	0.988601	0.999465
Ralyl	0	0	0	1	0	520.592	520.592	0.846183	0.00123207	0.00529483	0.937425	0.988601	0.999465
Pcdhb12	1	2	0	0	36.5008	0	0	0.00136727	0.951104	0.00593525	0.937425	0.988601	0.999465
Gm5414	0	0	1	0	0	444.086	444.086	0.809844	0.00146316	0.00613765	0.937425	0.988601	0.999465
Phlda1	0	0	1	0	0	426.79	426.79	0.786652	0.00152747	0.00633331	0.937425	0.988601	0.999465
Cyp2j7	0	0	1	0	0	416.416	416.416	0.820006	0.00156872	0.00656599	0.937425	0.988601	0.999465
Mrto4	0	0	0	1	0	414.56	414.56	0.868565	0.00157634	0.00668228	0.937425	0.988601	0.999465
Rgs19	0	0	1	0	0	399.206	399.206	0.856417	0.00164213	0.00691867	0.937425	0.988601	0.999465
Pla2g7	0	0	1	0	0	369.747	369.747	0.824265	0.00178445	0.00740212	0.937425	0.988601	0.999465
Perm1	0	0	1	0	0	351.216	351.216	0.741627	0.00188684	0.00754692	0.937425	0.988601	0.999465
Actn2	0	2	0	0	32.013	0	0	0.00181818	0.912381	0.00767937	0.937425	0.988601	0.999465
Smyd1	0	0	0	1	0	351.778	351.778	0.797524	0.00188357	0.00771042	0.937425	0.988601	0.999465
Dhdds	0	0	0	1	0	350.732	350.732	0.823582	0.00188967	0.00780058	0.937425	0.988601	0.999465
Tkfc	0	0	0	1	0	342.682	342.682	0.785539	0.00193791	0.00787959	0.937425	0.988601	0.999465
Adad2	0	0	0	1	0	314.902	314.902	0.777061	0.0021243	0.00854417	0.937425	0.988601	0.999465
Dmtn	0	0	0	1	0	313.348	313.348	0.815023	0.00213574	0.00870448	0.937425	0.988601	0.999465
Zc2hc1c	0	0	1	0	0	302.75	302.75	0.792931	0.00221714	0.00893979	0.937425	0.988601	0.999465
Zfp92	0	0	1	0	0	296.865	296.865	0.786989	0.00226498	0.00909628	0.937425	0.988601	0.999465
Cyp4a10	0	0	1	0	0	287.622	287.622	0.817011	0.00234426	0.00948621	0.937425	0.988601	0.999465
Clhc1	0	0	1	0	0	280.336	280.336	0.808325	0.00241064	0.00970414	0.937425	0.988601	0.999465
Galnt1	0	0	0	1	0	248.065	248.065	0.804452	0.0027541	0.0109467	0.937425	0.988601	0.999465
Ubp1	0	0	0	1	0	241.951	241.951	0.798613	0.00283005	0.0111992	0.937425	0.988601	0.999465
Tfdp2	0	0	1	0	0	243.08	243.08	0.825743	0.00281572	0.0112474	0.937425	0.988601	0.999465
Acot12	0	0	1	0	0	236.461	236.461	0.790683	0.00290179	0.0114252	0.937425	0.988601	0.999465
Arhgef3	0	0	1	0	0	235.592	235.592	0.789292	0.00291346	0.0114612	0.937425	0.988601	0.999465
Gpr158	0	2	0	0	25.636	0	0	0.00289653	0.909247	0.0117585	0.937425	0.988601	0.999465
Lamb3	0	2	0	0	25.3848	0	0	0.00295685	0.886405	0.0119311	0.937425	0.988601	0.999465
Slc37a3	0	0	1	0	0	226.142	226.142	0.808059	0.00304653	0.0120176	0.937425	0.988601	0.999465
Esrp1	0	0	1	0	0	220.811	220.811	0.771431	0.00312689	0.0121398	0.937425	0.988601	0.999465
Polm	0	0	1	0	0	215.42	215.42	0.791191	0.00321241	0.0125379	0.937425	0.988601	0.999465
Fancc	0	0	1	0	0	213.92	213.92	0.798958	0.00323703	0.0126609	0.937425	0.988601	0.999465
Unkl	0	0	1	0	0	199.788	199.788	0.734494	0.00348796	0.0131916	0.937425	0.988601	0.999465
Scgb2b7	0	1	0	0	211.757	0	0	0.00327315	0.973263	0.0132349	0.937425	0.988601	0.999465
AC140267.1	0	1	0	0	209.893	0	0	0.00330491	0.965226	0.0133463	0.937425	0.988601	0.999465
Hid1	0	0	0	1	0	191.328	191.328	0.737888	0.00365691	0.0137941	0.937425	0.988601	0.999465
Cmip	0	0	1	0	0	190.249	190.249	0.728432	0.00367961	0.0138083	0.937425	0.988601	0.999465
Pou2f1	0	0	1	0	0	190.921	190.921	0.750618	0.00366544	0.013905	0.937425	0.988601	0.999465
Ccdc13	0	0	1	0	0	191.214	191.214	0.764473	0.0036593	0.013968	0.937425	0.988601	0.999465
Amotl2	0	0	1	0	0	186.05	186.05	0.727192	0.00377053	0.0141094	0.937425	0.988601	0.999465
Rpap2	0	0	1	0	0	186.521	186.521	0.787928	0.00376012	0.0144518	0.937425	0.988601	0.999465
Sema6c	0	0	0	1	0	177.388	177.388	0.686309	0.00397248	0.014469	0.937425	0.988601	0.999465
Scgb2b19	0	1	0	0	189.463	0	0	0.00369631	0.972937	0.0147832	0.937425	0.988601	0.999465
Ighv1-18	0	1	0	0	187.628	0	0	0.00373587	0.973438	0.0149273	0.937425	0.988601	0.999465
Adar	0	0	1	0	0	171.946	171.946	0.701763	0.00411033	0.0150566	0.937425	0.988601	0.999465
Pcdh1	0	2	0	0	22.3136	0	0	0.00387211	0.926835	0.0153563	0.937425	0.988601	0.999465
Ighv1-66	0	1	0	0	180.467	0	0	0.00389836	0.971116	0.0155144	0.937425	0.988601	0.999465
Cpxm1	0	0	1	0	0	169.718	169.718	0.756322	0.00416946	0.0156709	0.937425	0.988601	0.999465
Defa30	0	1	0	0	177.529	0	0	0.00396901	0.976191	0.0157731	0.937425	0.988601	0.999465
Nos3	1	2	0	0	21.6706	0	0	0.00407781	0.88445	0.0159809	0.937425	0.988601	0.999465
Impg1	0	0	0	1	0	164.873	164.873	0.765962	0.00430386	0.0161952	0.937425	0.988601	0.999465
Ighv1-81	0	1	0	0	170.885	0	0	0.00413829	0.972332	0.0163799	0.937425	0.988601	0.999465
Pdzrn3	0	2	0	0	21.2027	0	0	0.00430781	0.92075	0.0169026	0.937425	0.988601	0.999465
Hecw1	0	2	0	0	20.6519	0	0	0.00455101	0.884022	0.0176503	0.937425	0.988601	0.999465
Maats1	0	0	0	1	0	148.907	148.907	0.749374	0.00481237	0.0177903	0.937425	0.988601	0.999465
Naip1	0	0	1	0	0	144.266	144.266	0.701974	0.00498252	0.0179262	0.937425	0.988601	0.999465
Rad54l2	0	2	0	0	20.3264	0	0	0.00470436	0.893527	0.018223	0.937425	0.988601	0.999465
Atp7b	0	2	0	0	20.3272	0	0	0.00470396	0.908867	0.0182716	0.937425	0.988601	0.999465
Gm3880	0	1	0	0	145.452	0	0	0.00493795	0.971629	0.0192222	0.937425	0.988601	0.999465
Tcl1b1	0	1	0	0	143.417	0	0	0.0050149	0.968921	0.0194902	0.937425	0.988601	0.999465
Scoc	0	1	0	0	142.806	0	0	0.00503845	0.96575	0.0195695	0.937425	0.988601	0.999465
Capn8	0	0	0	1	0	136.301	136.301	0.769504	0.00530312	0.0195922	0.937425	0.988601	0.999465
Lyzl1	0	1	0	0	141.821	0	0	0.00507689	0.962369	0.0197004	0.937425	0.988601	0.999465
Sertm1	0	1	0	0	136.419	0	0	0.00529811	0.981567	0.020493	0.937425	0.988601	0.999465
Gnptab	0	0	1	0	0	125.287	125.287	0.693017	0.00581768	0.0205147	0.937425	0.988601	0.999465
Ankfy1	0	0	0	1	0	126.672	126.672	0.714757	0.0057478	0.0205363	0.937425	0.988601	0.999465
Igsf1	0	0	1	0	0	124.489	124.489	0.707076	0.00585869	0.0208077	0.937425	0.988601	0.999465
Itgal	0	0	1	0	0	123.502	123.502	0.696865	0.00591021	0.0208543	0.937425	0.988601	0.999465
Ythdc1	0	0	1	0	0	127.422	127.422	0.760478	0.00571057	0.0208666	0.937425	0.988601	0.999465
Usp37	0	0	1	0	0	126.17	126.17	0.749987	0.00577295	0.0209749	0.937425	0.988601	0.999465
Uso1	0	0	0	1	0	124.728	124.728	0.737573	0.00584636	0.0210934	0.937425	0.988601	0.999465
Rgs13	0	1	0	0	132.213	0	0	0.00548355	0.95849	0.0211149	0.937425	0.988601	0.999465
Mllt10	0	0	0	1	0	123.745	123.745	0.724483	0.00589748	0.0211235	0.937425	0.988601	0.999465
Tcte2	0	1	0	0	131.195	0	0	0.00553032	0.973649	0.0212959	0.937425	0.988601	0.999465
Ube2dnl1	0	1	0	0	130.838	0	0	0.00554692	0.964452	0.0213433	0.937425	0.988601	0.999465
Il9	0	1	0	0	122.837	0	0	0.00594545	0.960008	0.022715	0.937425	0.988601	0.999465
Kif26b	0	0	0	1	0	103.241	103.241	0.586633	0.00719955	0.0230539	0.937425	0.988601	0.999465
Itgb3bp	0	1	0	0	120.917	0	0	0.00604937	0.953762	0.0230619	0.937425	0.988601	0.999465
Ints8	0	0	1	0	0	110.961	110.961	0.743962	0.0066495	0.0237565	0.937425	0.988601	0.999465
Rtl1	0	2	0	0	17.6645	0	0	0.00630132	0.902483	0.0237642	0.937425	0.988601	0.999465
Cxcl14	0	1	0	0	110.018	0	0	0.00671237	0.969345	0.02535	0.937425	0.988601	0.999465
Pdzd11	0	1	0	0	108.69	0	0	0.00680273	0.954832	0.0256327	0.937425	0.988601	0.999465
Scn2a	0	2	0	0	16.8831	0	0	0.00692233	0.879659	0.025744	0.937425	0.988601	0.999465
Ptprt	0	0	0	1	0	97.0813	97.0813	0.656735	0.00770501	0.0258254	0.937425	0.988601	0.999465
Vpreb3	0	1	0	0	107.215	0	0	0.00690591	0.973792	0.0260114	0.937425	0.988601	0.999465
Hbq1a	0	1	0	0	106.525	0	0	0.00695524	0.968208	0.0261711	0.937425	0.988601	0.999465
Tasor2	0	2	0	0	16.7146	0	0	0.007068	0.886253	0.0262668	0.937425	0.988601	0.999465
Gm8237	0	1	0	0	105.12	0	0	0.0070578	0.960467	0.0265051	0.937425	0.988601	0.999465
Krtap31-1	0	1	0	0	103.835	0	0	0.00715412	0.972717	0.0268482	0.937425	0.988601	0.999465
Gm47791	0	1	0	0	101.724	0	0	0.00731802	0.975339	0.0274027	0.937425	0.988601	0.999465
Klrb1	0	1	0	0	100.565	0	0	0.00741111	0.956658	0.0276855	0.937425	0.988601	0.999465
Lage3	0	1	0	0	100.283	0	0	0.00743411	0.963006	0.0277745	0.937425	0.988601	0.999465
Tex43	0	1	0	0	99.3278	0	0	0.00751297	0.96567	0.0280431	0.937425	0.988601	0.999465
H2ab3	0	1	0	0	98.546	0	0	0.00757875	0.978668	0.0282804	0.937425	0.988601	0.999465
Myl6	0	1	0	0	96.8502	0	0	0.0077253	0.961036	0.0287443	0.937425	0.988601	0.999465
Nabp1	0	1	0	0	93.0503	0	0	0.00807427	0.956308	0.0298947	0.937425	0.988601	0.999465
Cacna1f	0	2	0	0	15.4442	0	0	0.00832671	0.857542	0.0302204	0.937425	0.988601	0.999465
Mea1	0	1	0	0	92.0312	0	0	0.00817305	0.965749	0.0302406	0.937425	0.988601	0.999465
Ripply2	0	1	0	0	91.0718	0	0	0.00826819	0.963062	0.0305505	0.937425	0.988601	0.999465
Mon2	0	0	1	0	0	80.9524	80.9524	0.640862	0.00941787	0.0305716	0.937425	0.988601	0.999465
Gm2030	0	1	0	0	90.8531	0	0	0.00829018	0.94885	0.0305908	0.937425	0.988601	0.999465
Ttc9c	0	1	0	0	89.515	0	0	0.00842717	0.949977	0.0310456	0.937425	0.988601	0.999465
Rhox2b	0	1	0	0	89.0406	0	0	0.00847679	0.956517	0.0312252	0.937425	0.988601	0.999465
Nalcn	0	0	1	0	0	79.6041	79.6041	0.652737	0.00959449	0.0313362	0.937425	0.988601	0.999465
Lcn10	0	1	0	0	87.7678	0	0	0.00861271	0.954613	0.0316679	0.937425	0.988601	0.999465
Pycard	0	1	0	0	86.8304	0	0	0.00871551	0.958524	0.0320148	0.937425	0.988601	0.999465
Tmem131	0	0	1	0	0	76.3271	76.3271	0.627196	0.0100514	0.0320824	0.937425	0.988601	0.999465
Nav2	0	0	1	0	0	71.1306	71.1306	0.557371	0.0108679	0.032448	0.937425	0.988601	0.999465
Btg2	0	1	0	0	85.2197	0	0	0.00889778	0.975387	0.032643	0.937425	0.988601	0.999465
Rhox10	0	1	0	0	84.0626	0	0	0.00903327	0.963584	0.0330664	0.937425	0.988601	0.999465
Rpl36	0	1	0	0	83.8866	0	0	0.00905422	0.967455	0.0331424	0.937425	0.988601	0.999465
Prrg1	0	1	0	0	83.7673	0	0	0.00906849	0.965771	0.0331858	0.937425	0.988601	0.999465
Mrpl32	0	1	0	0	83.5669	0	0	0.00909253	0.955711	0.0332422	0.937425	0.988601	0.999465
Ccdc70	0	1	0	0	82.8746	0	0	0.00917657	0.957599	0.0335209	0.937425	0.988601	0.999465
Gm5930	0	1	0	0	81.5731	0	0	0.00933863	0.951706	0.0340334	0.937425	0.988601	0.999465
Myh15	0	0	1	0	0	73.3948	73.3948	0.659643	0.0104971	0.0341042	0.937425	0.988601	0.999465
Vmn1r25	0	1	0	0	80.262	0	0	0.00950753	0.969368	0.0346226	0.937425	0.988601	0.999465
4932438H23Rik	0	1	0	0	80.2397	0	0	0.00951044	0.972686	0.0346377	0.937425	0.988601	0.999465
Zfand6	0	1	0	0	79.1796	0	0	0.00965143	0.958539	0.0350664	0.937425	0.988601	0.999465
Tas2r106	0	1	0	0	79.0476	0	0	0.00966926	0.968491	0.0351456	0.937425	0.988601	0.999465
Plac1	0	1	0	0	78.6742	0	0	0.00972006	0.975956	0.0353225	0.937425	0.988601	0.999465
Sectm1a	0	1	0	0	78.552	0	0	0.00973679	0.961916	0.0353507	0.937425	0.988601	0.999465
Washc3	0	1	0	0	78.4452	0	0	0.00975147	0.959742	0.0353931	0.937425	0.988601	0.999465
Cdc42bpb	0	0	1	0	0	67.3214	67.3214	0.607593	0.0115516	0.0357686	0.937425	0.988601	0.999465
Lrmda	0	1	0	0	76.2375	0	0	0.0100645	0.954652	0.0363902	0.937425	0.988601	0.999465
Hras	0	1	0	0	76.1357	0	0	0.0100794	0.96785	0.0364696	0.937425	0.988601	0.999465
Tas2r114	0	1	0	0	76.0815	0	0	0.0100874	0.967984	0.0364955	0.937425	0.988601	0.999465
Tas2r107	0	1	0	0	75.3396	0	0	0.0101974	0.965447	0.0368446	0.937425	0.988601	0.999465
Fam219a	0	1	0	0	74.7909	0	0	0.0102803	0.961741	0.0371025	0.937425	0.988601	0.999465
Myo18b	1	0	1	0	0	60.3922	60.3922	0.534258	0.0129967	0.0372154	0.937425	0.988601	0.999465
Cacna1c	0	0	1	0	0	63.3677	63.3677	0.589945	0.0123539	0.0374223	0.937425	0.988601	0.999465
Rhox3f	0	1	0	0	73.8108	0	0	0.0104316	0.951225	0.037559	0.937425	0.988601	0.999465
Olfr297	0	1	0	0	73.257	0	0	0.010519	0.974326	0.0378938	0.937425	0.988601	0.999465
Stard5	0	1	0	0	73.0243	0	0	0.0105561	0.951567	0.0379586	0.937425	0.988601	0.999465
Vmn1r203	0	1	0	0	72.4282	0	0	0.0106524	0.965958	0.0383048	0.937425	0.988601	0.999465
Nkain4	0	1	0	0	72.2929	0	0	0.0106745	0.95932	0.0383593	0.937425	0.988601	0.999465
Tex261	0	1	0	0	71.5692	0	0	0.0107941	0.955401	0.0387305	0.937425	0.988601	0.999465
Olfr1245	0	1	0	0	71.6275	0	0	0.0107844	0.967951	0.0387309	0.937425	0.988601	0.999465
Olfr859	0	1	0	0	71.5642	0	0	0.010795	0.973052	0.0387745	0.937425	0.988601	0.999465
Vmn1r215	0	1	0	0	71.1634	0	0	0.0108624	0.969846	0.0389835	0.937425	0.988601	0.999465
BC049715	0	1	0	0	71.0762	0	0	0.0108771	0.9614	0.0390115	0.937425	0.988601	0.999465
Magea5	0	1	0	0	71.0886	0	0	0.010875	0.966469	0.0390168	0.937425	0.988601	0.999465
Olfr1436	0	1	0	0	70.7715	0	0	0.010929	0.97286	0.0392018	0.937425	0.988601	0.999465
Adat2	0	1	0	0	69.9901	0	0	0.0110643	0.952163	0.0395809	0.937425	0.988601	0.999465
V1rd19	0	1	0	0	69.8647	0	0	0.0110864	0.971059	0.0396995	0.937425	0.988601	0.999465
Vmn1r192	0	1	0	0	69.6779	0	0	0.0111193	0.969655	0.0398014	0.937425	0.988601	0.999465
Speer4a	0	1	0	0	68.9899	0	0	0.0112423	0.943752	0.0401162	0.937425	0.988601	0.999465
Dock1	0	0	1	0	0	60.7855	60.7855	0.627487	0.0129378	0.0401505	0.937425	0.988601	0.999465
Olfr1282	0	1	0	0	69.0544	0	0	0.0112307	0.97191	0.0401597	0.937425	0.988601	0.999465
Olfr105-ps	0	1	0	0	68.8955	0	0	0.0112594	0.973382	0.0402536	0.937425	0.988601	0.999465
Olfr1309	0	1	0	0	68.7507	0	0	0.0112857	0.962303	0.0403128	0.937425	0.988601	0.999465
Olfr132	0	1	0	0	68.5485	0	0	0.0113226	0.968876	0.0404453	0.937425	0.988601	0.999465
Olfr881	0	1	0	0	68.1842	0	0	0.0113897	0.973231	0.0406667	0.937425	0.988601	0.999465
Chd3	0	0	1	0	0	58.1223	58.1223	0.59067	0.0135979	0.0407626	0.937425	0.988601	0.999465
Olfr729	0	1	0	0	67.8819	0	0	0.0114459	0.969572	0.0408377	0.937425	0.988601	0.999465
Olfr1454	0	1	0	0	67.8176	0	0	0.0114579	0.977912	0.0408909	0.937425	0.988601	0.999465
Vmn1r124	0	1	0	0	67.633	0	0	0.0114926	0.967175	0.0409804	0.937425	0.988601	0.999465
H4c4	1	1	0	0	67.3616	0	0	0.0115132	0.979969	0.0410689	0.937425	0.988601	0.999465
Vmn1r202	0	1	0	0	66.7755	0	0	0.0116564	0.971201	0.0415068	0.937425	0.988601	0.999465
Olfr1247	0	1	0	0	66.6945	0	0	0.0116721	0.972432	0.0415589	0.937425	0.988601	0.999465
Gm5150	0	1	0	0	66.6009	0	0	0.0116903	0.958423	0.0415823	0.937425	0.988601	0.999465
Vmn1r83	0	1	0	0	66.2966	0	0	0.0117498	0.967684	0.0417943	0.937425	0.988601	0.999465
Olfr137	0	1	0	0	66.2701	0	0	0.011755	0.967697	0.0418107	0.937425	0.988601	0.999465
Il2ra	0	1	0	0	66.1314	0	0	0.0117824	0.947811	0.0418375	0.937425	0.988601	0.999465
Olfr761	0	1	0	0	66.1319	0	0	0.0117823	0.963741	0.0418871	0.937425	0.988601	0.999465
Olfr205	0	1	0	0	66.105	0	0	0.0117876	0.974522	0.0419274	0.937425	0.988601	0.999465
Olfr918	0	1	0	0	65.8718	0	0	0.0118339	0.972992	0.0420705	0.937425	0.988601	0.999465
Olfr1195	0	1	0	0	65.7407	0	0	0.0118601	0.975941	0.0421584	0.937425	0.988601	0.999465
Olfr1178	0	1	0	0	65.7055	0	0	0.0118671	0.969304	0.0421677	0.937425	0.988601	0.999465
Olfr476	0	1	0	0	65.3277	0	0	0.0119433	0.970768	0.0424107	0.937425	0.988601	0.999465
Olfr809	0	1	0	0	64.9423	0	0	0.0120219	0.96861	0.0426535	0.937425	0.988601	0.999465
Olfr1341	0	1	0	0	64.8709	0	0	0.0120366	0.970696	0.0427043	0.937425	0.988601	0.999465
Vmn1r61	0	1	0	0	64.4488	0	0	0.0121241	0.963566	0.0429623	0.937425	0.988601	0.999465
Olfr20	0	1	0	0	63.9147	0	0	0.0122366	0.966895	0.0433238	0.937425	0.988601	0.999465
4921517D22Rik	0	1	0	0	63.6364	0	0	0.012296	0.957117	0.0434827	0.937425	0.988601	0.999465
Olfr479	0	1	0	0	63.4367	0	0	0.012339	0.972636	0.0436575	0.937425	0.988601	0.999465
Vegfb	0	1	0	0	62.975	0	0	0.0124394	0.95515	0.0439253	0.937425	0.988601	0.999465
Olfr1044	0	1	0	0	62.3761	0	0	0.0125721	0.972772	0.0443873	0.937425	0.988601	0.999465
Olfr570	0	1	0	0	62.3185	0	0	0.012585	0.974257	0.0444306	0.937425	0.988601	0.999465
4930550L24Rik	0	1	0	0	62.2642	0	0	0.0125971	0.965208	0.0444481	0.937425	0.988601	0.999465
Olfr304	0	1	0	0	62.1292	0	0	0.0126275	0.973049	0.0445612	0.937425	0.988601	0.999465
Olfr979	0	1	0	0	61.7837	0	0	0.012706	0.973025	0.044806	0.937425	0.988601	0.999465
Olfr1253	0	1	0	0	61.6342	0	0	0.0127402	0.970685	0.0449078	0.937425	0.988601	0.999465
Olfr1564	0	1	0	0	61.6326	0	0	0.0127405	0.974782	0.0449174	0.937425	0.988601	0.999465
Olfr199	0	1	0	0	61.4901	0	0	0.0127733	0.969931	0.0450095	0.937425	0.988601	0.999465
Naa11	0	1	0	0	61.0395	0	0	0.0128781	0.972052	0.0453407	0.937425	0.988601	0.999465
Olfr1348	0	1	0	0	60.7458	0	0	0.0129472	0.970221	0.045552	0.937425	0.988601	0.999465
Olfr60	0	1	0	0	60.5429	0	0	0.0129954	0.966995	0.0456941	0.937425	0.988601	0.999465
Muc15	0	1	0	0	60.4578	0	0	0.0130157	0.955942	0.0457244	0.937425	0.988601	0.999465
Olfr525	0	1	0	0	60.1972	0	0	0.0130783	0.963024	0.0459411	0.937425	0.988601	0.999465
Gja6	0	1	0	0	59.4705	0	0	0.0132559	0.961913	0.0464891	0.937425	0.988601	0.999465
H2-M1	0	1	0	0	59.1888	0	0	0.013326	0.951634	0.0466713	0.937425	0.988601	0.999465
Cspg4	0	2	0	0	12.164	0	0	0.0136246	0.885434	0.0471298	0.937425	0.988601	0.999465
Olfr1505	0	1	0	0	58.227	0	0	0.0135708	0.972699	0.0474918	0.937425	0.988601	0.999465
Gm4981	0	1	0	0	57.961	0	0	0.01364	0.958857	0.0476676	0.937425	0.988601	0.999465
Fry	0	0	0	1	0	46.5926	46.5926	0.527444	0.0173905	0.0477204	0.937425	0.988601	0.999465
Ulbp1	0	1	0	0	57.4518	0	0	0.0137744	0.955509	0.0480705	0.937425	0.988601	0.999465
Ttc36	0	1	0	0	57.1207	0	0	0.0138632	0.964303	0.0483728	0.937425	0.988601	0.999465
Rtp2	0	1	0	0	56.5442	0	0	0.0140203	0.960989	0.0488464	0.937425	0.988601	0.999465
Cfhr2	0	1	0	0	56.1903	0	0	0.0141185	0.946628	0.0490932	0.937425	0.988601	0.999465
Sdcbp	0	1	0	0	56.1861	0	0	0.0141197	0.953627	0.0491257	0.937425	0.988601	0.999465
Sult5a1	0	1	0	0	56.0551	0	0	0.0141564	0.954062	0.04924	0.937425	0.988601	0.999465
Olfr975	0	1	0	0	56.0137	0	0	0.014168	0.974783	0.049337	0.937425	0.988601	0.999465
Gm44	0	1	0	0	55.9142	0	0	0.014196	0.955042	0.0493654	0.937425	0.988601	0.999465
Hsd3b3	0	1	0	0	55.4259	0	0	0.0143351	0.953321	0.0497853	0.937425	0.988601	0.999465
Olfr568	0	1	0	0	55.1765	0	0	0.0144072	0.959339	0.0500281	0.937425	0.988601	0.999465
Clvs2	0	1	0	0	54.0561	0	0	0.0147396	0.946667	0.0509931	0.937425	0.988601	0.999465
Prp2	0	1	0	0	53.5992	0	0	0.0148794	0.953313	0.051448	0.937425	0.988601	0.999465
Upk3a	0	1	0	0	53.1587	0	0	0.0150166	0.95302	0.0518645	0.937425	0.988601	0.999465
Anxa2	0	1	0	0	51.8034	0	0	0.0154543	0.93492	0.0531022	0.937425	0.988601	0.999465
Olfr370	0	1	0	0	51.8459	0	0	0.0154402	0.970059	0.0532094	0.937425	0.988601	0.999465
Apol7e	0	1	0	0	51.0353	0	0	0.0157134	0.957066	0.0539936	0.937425	0.988601	0.999465
Dtwd1	0	1	0	0	50.7641	0	0	0.0158068	0.956785	0.0542749	0.937425	0.988601	0.999465
Apobec4	0	1	0	0	50.5554	0	0	0.0158795	0.957388	0.0544966	0.937425	0.988601	0.999465
Ssb	0	1	0	0	50.4227	0	0	0.015926	0.935901	0.0545312	0.937425	0.988601	0.999465
Rab34	0	1	0	0	49.9389	0	0	0.0160978	0.944701	0.0550971	0.937425	0.988601	0.999465
Asb12	0	1	0	0	49.5678	0	0	0.0162321	0.964736	0.0555857	0.937425	0.988601	0.999465
Crym	0	1	0	0	49.5049	0	0	0.016255	0.951514	0.0556028	0.937425	0.988601	0.999465
Lcmt1	0	1	0	0	49.4333	0	0	0.0162812	0.940547	0.055626	0.937425	0.988601	0.999465
Art5	0	1	0	0	49.4477	0	0	0.0162759	0.955557	0.0556834	0.937425	0.988601	0.999465
Cabs1	0	1	0	0	49.4442	0	0	0.0162773	0.963933	0.055719	0.937425	0.988601	0.999465
AI182371	0	1	0	0	49.1661	0	0	0.0163798	0.935844	0.0558942	0.937425	0.988601	0.999465
Ifi209	0	1	0	0	48.814	0	0	0.0165114	0.943158	0.0563307	0.937425	0.988601	0.999465
Ctf1	0	1	0	0	48.8378	0	0	0.0165024	0.964529	0.0563976	0.937425	0.988601	0.999465
AAdacl4fm3	0	1	0	0	48.8029	0	0	0.0165156	0.956258	0.0564059	0.937425	0.988601	0.999465
Skint2	0	1	0	0	48.72	0	0	0.0165469	0.943077	0.0564365	0.937425	0.988601	0.999465
Nmnat2	0	1	0	0	48.595	0	0	0.0165942	0.946888	0.0565985	0.937425	0.988601	0.999465
Spsb2	0	1	0	0	48.5454	0	0	0.0166132	0.965667	0.0567337	0.937425	0.988601	0.999465
Lysmd2	0	1	0	0	48.4717	0	0	0.0166413	0.968337	0.0568265	0.937425	0.988601	0.999465
1700013G24Rik	0	1	0	0	47.9668	0	0	0.0168365	0.958381	0.0573759	0.937425	0.988601	0.999465
Rpl10l	0	1	0	0	47.7085	0	0	0.016938	0.955995	0.0576696	0.937425	0.988601	0.999465
Morf4l1	0	1	0	0	47.4313	0	0	0.0170483	0.933674	0.0578785	0.937425	0.988601	0.999465
Plppr1	0	1	0	0	47.1459	0	0	0.0171633	0.95665	0.058345	0.937425	0.988601	0.999465
Chil4	0	1	0	0	46.9655	0	0	0.0172368	0.937601	0.0584644	0.937425	0.988601	0.999465
Gm13088	0	1	0	0	46.7542	0	0	0.0173236	0.95204	0.0588017	0.937425	0.988601	0.999465
Trhr	1	1	0	0	46.5386	0	0	0.0173667	0.959713	0.0589639	0.937425	0.988601	0.999465
Haus8	0	1	0	0	46.5401	0	0	0.0174124	0.944492	0.059027	0.937425	0.988601	0.999465
Lgals4	0	1	0	0	45.8845	0	0	0.0176898	0.946997	0.0598644	0.937425	0.988601	0.999465
Slc25a34	0	1	0	0	45.8354	0	0	0.0177109	0.952124	0.0599532	0.937425	0.988601	0.999465
Arfip2	0	1	0	0	45.6734	0	0	0.017781	0.949435	0.0601474	0.937425	0.988601	0.999465
Spem1	0	1	0	0	45.5332	0	0	0.017842	0.944015	0.0602989	0.937425	0.988601	0.999465
Mc1r	0	1	0	0	45.5866	0	0	0.0178187	0.96458	0.0603256	0.937425	0.988601	0.999465
4930402K13Rik	0	1	0	0	45.4035	0	0	0.0178988	0.947423	0.0604859	0.937425	0.988601	0.999465
Hsf2bp	0	1	0	0	45.111	0	0	0.0180282	0.949812	0.0608814	0.937425	0.988601	0.999465
Tgds	0	1	0	0	45.0421	0	0	0.0180589	0.937604	0.0609015	0.937425	0.988601	0.999465
Mmab	0	1	0	0	45.0261	0	0	0.0180661	0.955144	0.0610196	0.937425	0.988601	0.999465
Dffa	0	1	0	0	44.5869	0	0	0.0182646	0.942221	0.0615372	0.937425	0.988601	0.999465
Igbp1b	0	1	0	0	44.4676	0	0	0.0183192	0.952811	0.0617563	0.937425	0.988601	0.999465
Fam118a	0	1	0	0	44.1029	0	0	0.0184882	0.941716	0.0621931	0.937425	0.988601	0.999465
Gm13023	0	1	0	0	44.0098	0	0	0.0185318	0.952245	0.0623802	0.937425	0.988601	0.999465
Kyat1	0	1	0	0	43.6651	0	0	0.018695	0.936885	0.0627702	0.937425	0.988601	0.999465
Eef2kmt	0	1	0	0	43.6898	0	0	0.0186832	0.951979	0.0628245	0.937425	0.988601	0.999465
Ccnd1	0	1	0	0	43.0791	0	0	0.0189787	0.954393	0.0637051	0.937425	0.988601	0.999465
Atp1b4	0	1	0	0	42.9417	0	0	0.0190465	0.945331	0.0638549	0.937425	0.988601	0.999465
Tnfrsf11b	0	1	0	0	42.9286	0	0	0.019053	0.947812	0.0638882	0.937425	0.988601	0.999465
Ift52	0	1	0	0	42.8622	0	0	0.0190859	0.940693	0.0639418	0.937425	0.988601	0.999465
4932411N23Rik	0	1	0	0	42.8209	0	0	0.0191064	0.940184	0.0639986	0.937425	0.988601	0.999465
Dnah6	0	0	1	0	0	32.2424	32.2424	0.479104	0.0262315	0.0646499	0.937425	0.988601	0.999465
Tssk5	0	1	0	0	42.3388	0	0	0.0193492	0.938953	0.0647008	0.937425	0.988601	0.999465
Gm4131	0	1	0	0	42.1959	0	0	0.0194224	0.954775	0.0650067	0.937425	0.988601	0.999465
Spry4	0	1	0	0	42.1335	0	0	0.0194544	0.964758	0.0651446	0.937425	0.988601	0.999465
Slc35a5	0	1	0	0	41.9267	0	0	0.0195615	0.950753	0.0653923	0.937425	0.988601	0.999465
Bub3	0	1	0	0	41.8529	0	0	0.0196	0.944124	0.0654661	0.937425	0.988601	0.999465
H1f10	0	1	0	0	41.8831	0	0	0.0195842	0.976201	0.0655614	0.937425	0.988601	0.999465
Sftpb	1	1	0	0	41.6472	0	0	0.0196556	0.938782	0.0655947	0.937425	0.988601	0.999465
B020004J07Rik	0	1	0	0	41.767	0	0	0.019645	0.94767	0.0656186	0.937425	0.988601	0.999465
Ugt2b35	0	1	0	0	41.0836	0	0	0.0200099	0.938966	0.0666261	0.937425	0.988601	0.999465
Meis3	0	1	0	0	41.0475	0	0	0.0200295	0.939928	0.0666898	0.937425	0.988601	0.999465
Ndufaf6	0	1	0	0	40.9031	0	0	0.0201084	0.94322	0.0669407	0.937425	0.988601	0.999465
Cxcr1	0	1	0	0	40.784	0	0	0.020174	0.959314	0.0672201	0.937425	0.988601	0.999465
Hnrnpd	0	1	0	0	40.6615	0	0	0.0202418	0.939261	0.0673015	0.937425	0.988601	0.999465
Wdr54	0	1	0	0	40.6579	0	0	0.0202438	0.94387	0.067338	0.937425	0.988601	0.999465
Ttc9b	0	1	0	0	40.653	0	0	0.0202465	0.959545	0.0674319	0.937425	0.988601	0.999465
Gm11127	0	1	0	0	40.4353	0	0	0.0203682	0.949779	0.0677347	0.937425	0.988601	0.999465
Etf1	0	1	0	0	40.187	0	0	0.0205087	0.931918	0.0680205	0.937425	0.988601	0.999465
Btbd35f27	0	1	0	0	40.1677	0	0	0.0205197	0.939692	0.0681097	0.937425	0.988601	0.999465
Nr2e3	0	1	0	0	39.9559	0	0	0.0206411	0.943443	0.0684865	0.937425	0.988601	0.999465
Fcgrt	0	1	0	0	39.9077	0	0	0.0206689	0.946597	0.0685871	0.937425	0.988601	0.999465
Abraxas2	0	1	0	0	39.5646	0	0	0.0208691	0.938722	0.069113	0.937425	0.988601	0.999465
Gnaq	0	1	0	0	39.5745	0	0	0.0208633	0.942436	0.069122	0.937425	0.988601	0.999465
Clmp	0	1	0	0	39.5479	0	0	0.020879	0.939308	0.0691456	0.937425	0.988601	0.999465
Mgat4e	0	1	0	0	39.1476	0	0	0.0211175	0.948832	0.0698962	0.937425	0.988601	0.999465
Nipal4	0	1	0	0	38.2999	0	0	0.02164	0.952159	0.0714198	0.937425	0.988601	0.999465
Pphln1	0	1	0	0	38.2018	0	0	0.021702	0.935588	0.0714855	0.937425	0.988601	0.999465
Dennd2d	0	1	0	0	38.0998	0	0	0.0217669	0.927173	0.0716015	0.937425	0.988601	0.999465
Zfp641	0	1	0	0	38.0247	0	0	0.0218149	0.943733	0.0718688	0.937425	0.988601	0.999465
Hnf4g	0	1	0	0	38.0106	0	0	0.021824	0.942608	0.071887	0.937425	0.988601	0.999465
Olfr1349	0	1	0	0	38.0777	0	0	0.021781	0.967698	0.0719003	0.937425	0.988601	0.999465
Ephx1	0	1	0	0	37.5355	0	0	0.0221327	0.946948	0.0728004	0.937425	0.988601	0.999465
Pdcd4	0	1	0	0	37.3807	0	0	0.0222351	0.937965	0.0730294	0.937425	0.988601	0.999465
Rgp1	0	1	0	0	37.3171	0	0	0.0222774	0.93655	0.0731392	0.937425	0.988601	0.999465
Slc25a42	0	1	0	0	37.2856	0	0	0.0222985	0.947865	0.0732802	0.937425	0.988601	0.999465
Tmprss11d	0	1	0	0	37.1956	0	0	0.0223587	0.936241	0.0733688	0.937425	0.988601	0.999465
Ccdc47	0	1	0	0	37.0852	0	0	0.0224331	0.933003	0.0735546	0.937425	0.988601	0.999465
Ldc1	0	1	0	0	37.0457	0	0	0.0224598	0.945248	0.0737236	0.937425	0.988601	0.999465
Xiap	0	1	0	0	36.9842	0	0	0.0225015	0.939121	0.0737984	0.937425	0.988601	0.999465
Angpt1	0	1	0	0	36.5273	0	0	0.0228162	0.933039	0.0746454	0.937425	0.988601	0.999465
Dpf3	0	1	0	0	36.3963	0	0	0.022908	0.923706	0.0748215	0.937425	0.988601	0.999465
Zfp54	0	1	0	0	36.407	0	0	0.0229005	0.943292	0.0749652	0.937425	0.988601	0.999465
Letm2	0	1	0	0	36.2871	0	0	0.022985	0.935934	0.0751491	0.937425	0.988601	0.999465
Tm7sf2	0	1	0	0	36.2848	0	0	0.0229867	0.942397	0.0752037	0.937425	0.988601	0.999465
Pnpla5	0	1	0	0	36.2377	0	0	0.0230201	0.939531	0.075277	0.937425	0.988601	0.999465
Mospd2	0	1	0	0	36.1292	0	0	0.0230973	0.927862	0.0753976	0.937425	0.988601	0.999465
Zfp300	0	1	0	0	36.1808	0	0	0.0230604	0.943165	0.0754189	0.937425	0.988601	0.999465
Ammecr1	0	1	0	0	36.0843	0	0	0.0231294	0.952194	0.075675	0.937425	0.988601	0.999465
Mapkapk2	0	1	0	0	35.8434	0	0	0.0233031	0.937156	0.0760614	0.937425	0.988601	0.999465
Fktn	0	1	0	0	35.6971	0	0	0.0234099	0.929562	0.0762986	0.937425	0.988601	0.999465
Sh2d7	0	1	0	0	35.6009	0	0	0.0234806	0.942771	0.0766075	0.937425	0.988601	0.999465
Skp2	0	1	0	0	35.4994	0	0	0.0235557	0.931042	0.076724	0.937425	0.988601	0.999465
Rffl	0	1	0	0	35.534	0	0	0.02353	0.948649	0.0767889	0.937425	0.988601	0.999465
Fblim1	0	1	0	0	35.481	0	0	0.0235693	0.947685	0.0768936	0.937425	0.988601	0.999465
Nosip	0	1	0	0	35.3779	0	0	0.0236461	0.939054	0.0770472	0.937425	0.988601	0.999465
Cdk9	0	1	0	0	35.2361	0	0	0.0237524	0.949129	0.0774215	0.937425	0.988601	0.999465
Ubxn7	0	1	0	0	34.9437	0	0	0.0239747	0.936516	0.0779544	0.937425	0.988601	0.999465
Bhlhb9	0	1	0	0	34.9917	0	0	0.023938	0.952029	0.0779646	0.937425	0.988601	0.999465
Stac	0	1	0	0	34.8305	0	0	0.0240618	0.944084	0.0782598	0.937425	0.988601	0.999465
Ces1d	0	1	0	0	34.6303	0	0	0.0242173	0.931617	0.0785951	0.937425	0.988601	0.999465
Muc16	2	1	0	1	2.23181	27.7033	27.7033	0.487135	0.0309343	0.0789672	0.937425	0.988601	0.999465
Rnf44	0	1	0	0	34.2474	0	0	0.0245202	0.933551	0.0794639	0.937425	0.988601	0.999465
Saxo1	0	1	0	0	34.3002	0	0	0.0244781	0.950931	0.0794801	0.937425	0.988601	0.999465
Ces1e	0	1	0	0	34.222	0	0	0.0245406	0.936074	0.0795432	0.937425	0.988601	0.999465
Nipal3	0	1	0	0	34.2053	0	0	0.024554	0.934131	0.0795638	0.937425	0.988601	0.999465
Etnk2	0	1	0	0	34.1766	0	0	0.024577	0.939595	0.0796749	0.937425	0.988601	0.999465
Tmem79	0	1	0	0	34.0061	0	0	0.0247148	0.952231	0.0801543	0.937425	0.988601	0.999465
Chit1	0	1	0	0	33.9178	0	0	0.0247868	0.93684	0.0802407	0.937425	0.988601	0.999465
Ak8	0	1	0	0	33.7796	0	0	0.0249002	0.930487	0.080501	0.937425	0.988601	0.999465
Gm7072	0	1	0	0	33.6711	0	0	0.02499	0.933597	0.0807812	0.937425	0.988601	0.999465
Tor1aip2	0	1	0	0	33.6419	0	0	0.0250142	0.94045	0.080908	0.937425	0.988601	0.999465
Lbp	0	1	0	0	33.527	0	0	0.0251101	0.938976	0.0811642	0.937425	0.988601	0.999465
Ubox5	0	1	0	0	33.5564	0	0	0.0250855	0.94937	0.081175	0.937425	0.988601	0.999465
Dnah3	0	2	0	0	8.85628	0	0	0.0260038	0.82979	0.0817589	0.937425	0.988601	0.999465
Osgin2	0	1	0	0	33.2334	0	0	0.0253583	0.93189	0.0817948	0.937425	0.988601	0.999465
Chrnb3	0	1	0	0	33.049	0	0	0.0255166	0.944307	0.0823434	0.937425	0.988601	0.999465
Prpsap1	0	1	0	0	33.0061	0	0	0.0255537	0.95033	0.0824912	0.937425	0.988601	0.999465
Prkar2a	0	1	0	0	32.9461	0	0	0.0256057	0.93536	0.082517	0.937425	0.988601	0.999465
Rab3ip	0	1	0	0	32.9171	0	0	0.0256309	0.938498	0.0826151	0.937425	0.988601	0.999465
Cfap53	0	1	0	0	32.7431	0	0	0.0257833	0.920544	0.0828621	0.937425	0.988601	0.999465
Atoh1	0	1	0	0	32.7084	0	0	0.0258139	0.963556	0.0832973	0.937425	0.988601	0.999465
Pla1a	0	1	0	0	32.4974	0	0	0.0260014	0.936978	0.0836335	0.937425	0.988601	0.999465
Dcdc2a	0	1	0	0	32.3804	0	0	0.0261066	0.937016	0.0839261	0.937425	0.988601	0.999465
Sigirr	0	1	0	0	32.3169	0	0	0.026164	0.935015	0.0840673	0.937425	0.988601	0.999465
Lpcat3	0	1	0	0	32.2646	0	0	0.0262114	0.938101	0.0842268	0.937425	0.988601	0.999465
Zfp157	0	1	0	0	32.0705	0	0	0.0263889	0.934848	0.08469	0.937425	0.988601	0.999465
Vezf1	0	1	0	0	31.9467	0	0	0.0265034	0.948288	0.0851201	0.937425	0.988601	0.999465
Sstr5	0	1	0	0	31.9461	0	0	0.0265039	0.967623	0.0852385	0.937425	0.988601	0.999465
Tcf7	0	1	0	0	31.8085	0	0	0.0266322	0.938498	0.0853976	0.937425	0.988601	0.999465
Slc6a14	0	1	0	0	31.683	0	0	0.0267502	0.927968	0.0856223	0.937425	0.988601	0.999465
Cyp2d11	0	1	0	0	31.5405	0	0	0.0268855	0.937968	0.0860937	0.937425	0.988601	0.999465
Gna13	0	1	0	0	31.5074	0	0	0.0269171	0.950462	0.0862825	0.937425	0.988601	0.999465
Wdr37	0	1	0	0	31.3595	0	0	0.0270592	0.926733	0.0864624	0.937425	0.988601	0.999465
Ghdc	0	1	0	0	31.3024	0	0	0.0271144	0.928576	0.0866341	0.937425	0.988601	0.999465
Crebrf	0	1	0	0	31.221	0	0	0.0271935	0.937261	0.0869379	0.937425	0.988601	0.999465
Galns	0	1	0	0	31.0712	0	0	0.0273403	0.935553	0.0873266	0.937425	0.988601	0.999465
G6pd2	0	1	0	0	31.0384	0	0	0.0273727	0.951193	0.0875467	0.937425	0.988601	0.999465
Rhbg	0	1	0	0	31.0007	0	0	0.0274099	0.944422	0.0875972	0.937425	0.988601	0.999465
Acsm3	0	1	0	0	30.924	0	0	0.027486	0.925291	0.0876221	0.937425	0.988601	0.999465
Polr2c	0	1	0	0	30.9213	0	0	0.0274886	0.937351	0.0877521	0.937425	0.988601	0.999465
Hnrnpdl	0	1	0	0	30.9241	0	0	0.0274859	0.942286	0.0877886	0.937425	0.988601	0.999465
Ccdc148	0	1	0	0	30.8052	0	0	0.0276046	0.914944	0.0878251	0.937425	0.988601	0.999465
Cyp2g1	0	1	0	0	30.8799	0	0	0.0275299	0.939702	0.0878873	0.937425	0.988601	0.999465
Tti2	0	1	0	0	30.87	0	0	0.0275398	0.938805	0.0879064	0.937425	0.988601	0.999465
Krt17	0	1	0	0	30.8511	0	0	0.0275587	0.94248	0.0879908	0.937425	0.988601	0.999465
Sowahd	0	1	0	0	30.8761	0	0	0.0275337	0.955938	0.0880237	0.937425	0.988601	0.999465
Slc16a14	0	1	0	0	30.413	0	0	0.0280033	0.942329	0.0892124	0.937425	0.988601	0.999465
Htr2c	0	1	0	0	30.4304	0	0	0.0279854	0.948896	0.0892169	0.937425	0.988601	0.999465
Cd2ap	0	1	0	0	30.3087	0	0	0.0281112	0.916282	0.0892299	0.937425	0.988601	0.999465
Sesn3	0	1	0	0	30.3345	0	0	0.0280845	0.930139	0.0893177	0.937425	0.988601	0.999465
Trip4	0	1	0	0	30.1376	0	0	0.0282899	0.916038	0.0897155	0.937425	0.988601	0.999465
BC048403	0	1	0	0	30.2284	0	0	0.0281948	0.946494	0.089773	0.937425	0.988601	0.999465
Chrm5	0	1	0	0	30.2077	0	0	0.0282164	0.944319	0.0898142	0.937425	0.988601	0.999465
B4gat1	0	1	0	0	29.9266	0	0	0.0285133	0.945774	0.09064	0.937425	0.988601	0.999465
Gm50388	0	1	0	0	29.9266	0	0	0.0285133	0.945774	0.09064	0.937425	0.988601	0.999465
Themis	0	1	0	0	29.9043	0	0	0.0285371	0.939942	0.0906542	0.937425	0.988601	0.999465
Zcwpw1	0	1	0	0	29.8154	0	0	0.0286324	0.923972	0.0907479	0.937425	0.988601	0.999465
Cpsf7	0	1	0	0	29.8537	0	0	0.0285912	0.93454	0.0907503	0.937425	0.988601	0.999465
Zfp444	0	1	0	0	29.7586	0	0	0.0286935	0.959097	0.0912308	0.937425	0.988601	0.999465
Cdc7	0	1	0	0	29.5935	0	0	0.0288728	0.932321	0.0914964	0.937425	0.988601	0.999465
Kng2	0	1	0	0	29.5587	0	0	0.0289108	0.931132	0.0915876	0.937425	0.988601	0.999465
Cyp1a1	0	1	0	0	29.566	0	0	0.0289029	0.942659	0.0916785	0.937425	0.988601	0.999465
Eed	0	1	0	0	29.4688	0	0	0.0290096	0.922281	0.0917562	0.937425	0.988601	0.999465
Tgfb1	0	1	0	0	29.499	0	0	0.0289763	0.94933	0.0919349	0.937425	0.988601	0.999465
Dhrs13	0	1	0	0	29.4666	0	0	0.029012	0.949518	0.0920339	0.937425	0.988601	0.999465
Slco1a4	0	1	0	0	29.1907	0	0	0.0293192	0.934845	0.092739	0.937425	0.988601	0.999465
Nono	0	1	0	0	29.1253	0	0	0.0293929	0.926067	0.0928435	0.937425	0.988601	0.999465
Tpgs1	0	1	0	0	29.204	0	0	0.0293043	0.963534	0.0929267	0.937425	0.988601	0.999465
Satl1	0	1	0	0	29.0786	0	0	0.0294458	0.925901	0.0929854	0.937425	0.988601	0.999465
Smoc1	0	1	0	0	28.9507	0	0	0.0295915	0.92864	0.0934124	0.937425	0.988601	0.999465
Pdlim7	0	1	0	0	28.8243	0	0	0.0297368	0.939837	0.0939235	0.937425	0.988601	0.999465
Otp	0	1	0	0	28.817	0	0	0.0297452	0.963062	0.0941254	0.937425	0.988601	0.999465
Ppp1r3g	0	1	0	0	28.7476	0	0	0.0298256	0.95327	0.094279	0.937425	0.988601	0.999465
Arid3b	0	1	0	0	28.5556	0	0	0.0300503	0.938693	0.0947632	0.937425	0.988601	0.999465
Ficd	0	1	0	0	28.5466	0	0	0.030061	0.963491	0.0949862	0.937425	0.988601	0.999465
Rbpj	0	1	0	0	28.4065	0	0	0.030227	0.920522	0.095036	0.937425	0.988601	0.999465
Pld5	0	1	0	0	28.4075	0	0	0.0302258	0.925355	0.0950925	0.937425	0.988601	0.999465
Dok1	0	1	0	0	28.4677	0	0	0.0301542	0.945031	0.0951039	0.937425	0.988601	0.999465
Gas7	0	1	0	0	28.3609	0	0	0.0302815	0.925886	0.0952494	0.937425	0.988601	0.999465
Neto1	0	1	0	0	28.2905	0	0	0.0303659	0.930187	0.0955274	0.937425	0.988601	0.999465
Ppara	1	1	0	0	28.1944	0	0	0.0304014	0.943916	0.0957643	0.937425	0.988601	0.999465
Exd1	0	1	0	0	28.1459	0	0	0.0305406	0.927627	0.0959698	0.937425	0.988601	0.999465
Cdc16	0	1	0	0	28.0577	0	0	0.0306481	0.914018	0.0960844	0.937425	0.988601	0.999465
Rtn4r	0	1	0	0	28.0225	0	0	0.0306913	0.946048	0.0965662	0.937425	0.988601	0.999465
Calcr	0	1	0	0	27.7934	0	0	0.0309747	0.933687	0.0972091	0.937425	0.988601	0.999465
Tfap2b	0	1	0	0	27.5066	0	0	0.0313367	0.948046	0.0983242	0.937425	0.988601	0.999465
Ripk1	0	1	0	0	27.4156	0	0	0.0314532	0.931215	0.0984686	0.937425	0.988601	0.999465
Fam227a	0	1	0	0	27.2256	0	0	0.0316993	0.921163	0.0990046	0.937425	0.988601	0.999465
Mphosph10	0	1	0	0	27.1734	0	0	0.0317675	0.910426	0.0990353	0.937425	0.988601	0.999465
Zim1	1	1	0	0	26.9721	0	0	0.0319489	0.933398	0.0998244	0.937425	0.988601	0.999465
Tubgcp4	0	1	0	0	26.8403	0	0	0.0322095	0.915512	0.100291	0.937425	0.988601	0.999465
Vmn2r91	0	1	0	0	26.8791	0	0	0.0321575	0.933309	0.10038	0.937425	0.988601	0.999465
Tmem28	0	1	0	0	26.8987	0	0	0.0321313	0.94103	0.100392	0.937425	0.988601	0.999465
Xrcc6	0	1	0	0	26.8586	0	0	0.0321849	0.929102	0.100404	0.937425	0.988601	0.999465
Vmn2r124	0	1	0	0	26.7631	0	0	0.0323137	0.934029	0.100806	0.937425	0.988601	0.999465
Cdc23	0	1	0	0	26.6955	0	0	0.0324054	0.928308	0.100984	0.937425	0.988601	0.999465
Ttyh2	0	1	0	0	26.6697	0	0	0.0324404	0.92426	0.101026	0.937425	0.988601	0.999465
Msln	0	1	0	0	26.6444	0	0	0.032475	0.921027	0.101076	0.937425	0.988601	0.999465
Themis3	0	1	0	0	26.6979	0	0	0.0324021	0.948777	0.10119	0.937425	0.988601	0.999465
Coq8b	0	1	0	0	26.5774	0	0	0.0325667	0.929144	0.101424	0.937425	0.988601	0.999465
Vmn2r105	0	1	0	0	26.5697	0	0	0.0325773	0.935806	0.10153	0.937425	0.988601	0.999465
Gramd1c	0	1	0	0	26.4614	0	0	0.0327267	0.923324	0.101777	0.937425	0.988601	0.999465
Fam43a	0	1	0	0	26.52	0	0	0.0326456	0.955682	0.101898	0.937425	0.988601	0.999465
Ak5	0	1	0	0	26.3834	0	0	0.0328351	0.92592	0.102099	0.937425	0.988601	0.999465
St6gal2	0	1	0	0	26.3793	0	0	0.0328409	0.932977	0.102201	0.937425	0.988601	0.999465
Gfap	0	1	0	0	26.373	0	0	0.0328496	0.938123	0.102281	0.937425	0.988601	0.999465
Atp6v1b1	0	1	0	0	26.2921	0	0	0.032963	0.927424	0.102459	0.937425	0.988601	0.999465
Rrp9	0	1	0	0	26.2026	0	0	0.0330891	0.925016	0.102764	0.937425	0.988601	0.999465
Spats2	0	1	0	0	26.2164	0	0	0.0330697	0.932345	0.102803	0.937425	0.988601	0.999465
Vmn2r45	0	1	0	0	26.1917	0	0	0.0331046	0.936362	0.102941	0.937425	0.988601	0.999465
Vmn2r121	0	1	0	0	26.1424	0	0	0.0331745	0.936544	0.103129	0.937425	0.988601	0.999465
Phex	0	1	0	0	26.0237	0	0	0.0333441	0.90606	0.103161	0.937425	0.988601	0.999465
Atg4d	0	1	0	0	26.0268	0	0	0.0333397	0.927508	0.103461	0.937425	0.988601	0.999465
Hyal2	0	1	0	0	26.0395	0	0	0.0333215	0.933809	0.103489	0.937425	0.988601	0.999465
Folh1	0	1	0	0	25.8663	0	0	0.0335717	0.918034	0.103948	0.937425	0.988601	0.999465
Zfp60	0	1	0	0	25.8417	0	0	0.0336074	0.926463	0.104158	0.937425	0.988601	0.999465
Kat5	0	1	0	0	25.7125	0	0	0.0337968	0.929669	0.104701	0.937425	0.988601	0.999465
Vmn2r16	0	1	0	0	25.5674	0	0	0.0340118	0.932648	0.105307	0.937425	0.988601	0.999465
Tinagl1	0	1	0	0	25.5664	0	0	0.0340133	0.932796	0.105312	0.937425	0.988601	0.999465
Kmt2c	0	2	0	0	7.58258	0	0	0.0355149	0.808105	0.106103	0.937425	0.988601	0.999465
Mcoln1	0	1	0	0	25.2749	0	0	0.0344533	0.928207	0.106418	0.937425	0.988601	0.999465
Alppl2	0	1	0	0	25.1735	0	0	0.0346089	0.93413	0.106902	0.937425	0.988601	0.999465
Hoxb3	0	1	0	0	25.2254	0	0	0.0345291	0.958172	0.106925	0.937425	0.988601	0.999465
Tab3	0	1	0	0	25.1386	0	0	0.0346627	0.927316	0.106959	0.937425	0.988601	0.999465
Slco4c1	0	1	0	0	25.124	0	0	0.0346853	0.929463	0.107046	0.937425	0.988601	0.999465
Rars	0	1	0	0	25.0104	0	0	0.0348619	0.924056	0.107439	0.937425	0.988601	0.999465
Mpp3	0	1	0	0	24.9848	0	0	0.034902	0.922486	0.107523	0.937425	0.988601	0.999465
Sdccag8	0	1	0	0	24.863	0	0	0.0350938	0.907742	0.107798	0.937425	0.988601	0.999465
Maco1	0	1	0	0	24.9117	0	0	0.0350168	0.922919	0.107831	0.937425	0.988601	0.999465
Kcna4	0	1	0	0	24.9584	0	0	0.0349433	0.946094	0.107914	0.937425	0.988601	0.999465
Usp1	0	1	0	0	24.8714	0	0	0.0350805	0.929699	0.10809	0.937425	0.988601	0.999465
Il22ra1	0	1	0	0	24.8743	0	0	0.0350758	0.942635	0.108228	0.937425	0.988601	0.999465
Ttc12	0	1	0	0	24.7768	0	0	0.0352306	0.913004	0.108243	0.937425	0.988601	0.999465
Rfx8	1	1	0	0	24.6831	0	0	0.0352877	0.923641	0.108555	0.937425	0.988601	0.999465
Vmn2r27	0	1	0	0	24.6641	0	0	0.0354111	0.933642	0.109008	0.937425	0.988601	0.999465
Etv3	1	1	0	0	24.5643	0	0	0.0354791	0.948608	0.10935	0.937425	0.988601	0.999465
Crat	0	1	0	0	24.5034	0	0	0.0356716	0.925735	0.109589	0.937425	0.988601	0.999465
Sec63	0	1	0	0	24.431	0	0	0.03579	0.906538	0.1096	0.937425	0.988601	0.999465
Zfp616	0	1	0	0	24.4482	0	0	0.0357619	0.930042	0.109883	0.937425	0.988601	0.999465
Yars2	0	1	0	0	24.3961	0	0	0.0358475	0.934822	0.110167	0.937425	0.988601	0.999465
Slc5a4b	0	1	0	0	24.3652	0	0	0.0358984	0.925006	0.110173	0.937425	0.988601	0.999465
Racgap1	0	1	0	0	24.2992	0	0	0.0360079	0.920644	0.110396	0.937425	0.988601	0.999465
Il31ra	0	1	0	0	24.2852	0	0	0.0360311	0.920307	0.110452	0.937425	0.988601	0.999465
Pccb	0	1	0	0	24.2515	0	0	0.0360872	0.932353	0.110765	0.937425	0.988601	0.999465
Klhl32	0	1	0	0	24.2318	0	0	0.0361201	0.931013	0.110834	0.937425	0.988601	0.999465
Csrnp2	0	1	0	0	24.031	0	0	0.0364586	0.938982	0.111816	0.937425	0.988601	0.999465
Ccdc154	0	1	0	0	23.9169	0	0	0.0366539	0.916939	0.112025	0.937425	0.988601	0.999465
Cul2	0	1	0	0	23.8936	0	0	0.0366939	0.91144	0.112039	0.937425	0.988601	0.999465
Mcmbp	0	1	0	0	23.8397	0	0	0.0367868	0.914627	0.112334	0.937425	0.988601	0.999465
Pou2f2	0	1	0	0	23.8271	0	0	0.0368088	0.933848	0.112668	0.937425	0.988601	0.999465
Klhl4	0	1	0	0	23.7693	0	0	0.0369092	0.922386	0.112773	0.937425	0.988601	0.999465
Spata21	0	1	0	0	23.7212	0	0	0.0369929	0.922795	0.112997	0.937425	0.988601	0.999465
Acsf3	0	1	0	0	23.7307	0	0	0.0369763	0.93683	0.113142	0.937425	0.988601	0.999465
Slc12a8	0	1	0	0	23.5747	0	0	0.0372509	0.928599	0.11375	0.937425	0.988601	0.999465
Srpr	0	1	0	0	23.5534	0	0	0.0372887	0.934278	0.113923	0.937425	0.988601	0.999465
Sytl1	0	1	0	0	23.4201	0	0	0.0375267	0.91821	0.114312	0.937425	0.988601	0.999465
Alox12	0	1	0	0	23.4284	0	0	0.0375118	0.923764	0.114359	0.937425	0.988601	0.999465
Arhgef6	0	1	0	0	23.3396	0	0	0.0376718	0.902362	0.114412	0.937425	0.988601	0.999465
Fastkd5	0	1	0	0	23.4516	0	0	0.0374703	0.940708	0.114473	0.937425	0.988601	0.999465
Anxa6	0	1	0	0	23.298	0	0	0.0377474	0.91309	0.1148	0.937425	0.988601	0.999465
Crtc3	0	1	0	0	23.2819	0	0	0.0377765	0.927287	0.115096	0.937425	0.988601	0.999465
Armcx2	0	1	0	0	23.2748	0	0	0.0377895	0.947268	0.115374	0.937425	0.988601	0.999465
Hnrnpll	0	1	0	0	23.1538	0	0	0.0380111	0.921214	0.115614	0.937425	0.988601	0.999465
Krt2	0	1	0	0	22.9439	0	0	0.0384012	0.92523	0.116683	0.937425	0.988601	0.999465
Wscd1	0	1	0	0	22.9722	0	0	0.0383483	0.937651	0.116714	0.937425	0.988601	0.999465
Atxn1l	0	1	0	0	22.8973	0	0	0.0384889	0.9317	0.117001	0.937425	0.988601	0.999465
Vmn2r3	0	1	0	0	22.884	0	0	0.0385141	0.939256	0.117162	0.937425	0.988601	0.999465
Phactr1	0	1	0	0	22.7602	0	0	0.0387491	0.918019	0.117468	0.937425	0.988601	0.999465
Zfp768	0	1	0	0	22.8031	0	0	0.0386674	0.935808	0.117516	0.937425	0.988601	0.999465
Slc6a1	1	1	0	0	22.7209	0	0	0.0387227	0.930251	0.117587	0.937425	0.988601	0.999465
Pigt	0	1	0	0	22.6946	0	0	0.0388748	0.927418	0.117937	0.937425	0.988601	0.999465
Slc7a1	0	1	0	0	22.397	0	0	0.0394546	0.930906	0.119479	0.937425	0.988601	0.999465
Adgrg1	0	1	0	0	22.3204	0	0	0.0396064	0.929268	0.119846	0.937425	0.988601	0.999465
Eloa	0	1	0	0	22.2289	0	0	0.0397893	0.918664	0.120151	0.937425	0.988601	0.999465
Epm2aip1	0	1	0	0	22.2461	0	0	0.0397549	0.936475	0.120325	0.937425	0.988601	0.999465
Rnf145	0	1	0	0	22.1873	0	0	0.0398731	0.934638	0.120605	0.937425	0.988601	0.999465
Slfn9	0	1	0	0	22.1182	0	0	0.0400129	0.927833	0.120867	0.937425	0.988601	0.999465
Las1l	0	1	0	0	21.9843	0	0	0.0402864	0.916844	0.121392	0.937425	0.988601	0.999465
Adam2	0	1	0	0	21.9261	0	0	0.0404064	0.913106	0.121634	0.937425	0.988601	0.999465
Slitrk6	1	1	0	0	21.8794	0	0	0.0403973	0.928347	0.121862	0.937425	0.988601	0.999465
Clcnkb	0	1	0	0	21.902	0	0	0.0404563	0.92419	0.121947	0.937425	0.988601	0.999465
Zfx	0	1	0	0	21.8609	0	0	0.0405415	0.930286	0.122256	0.937425	0.988601	0.999465
Heatr3	0	1	0	0	21.8558	0	0	0.0405522	0.928528	0.122258	0.937425	0.988601	0.999465
Tspyl2	0	1	0	0	21.7048	0	0	0.0408688	0.931995	0.123117	0.937425	0.988601	0.999465
Zyg11a	0	1	0	0	21.6577	0	0	0.0409686	0.920645	0.123197	0.937425	0.988601	0.999465
Nfe2l3	0	1	0	0	21.6646	0	0	0.0409538	0.939959	0.12344	0.937425	0.988601	0.999465
Gen1	0	1	0	0	21.6028	0	0	0.0410853	0.917434	0.12344	0.937425	0.988601	0.999465
Ctcf	0	1	0	0	21.5995	0	0	0.0410923	0.918665	0.123479	0.937425	0.988601	0.999465
Rasgrp1	0	1	0	0	21.5237	0	0	0.0412547	0.917683	0.123875	0.937425	0.988601	0.999465
Dixdc1	0	1	0	0	21.417	0	0	0.0414855	0.909885	0.12432	0.937425	0.988601	0.999465
Agps	0	1	0	0	21.4387	0	0	0.0414384	0.920355	0.124388	0.937425	0.988601	0.999465
Nek8	0	1	0	0	21.3699	0	0	0.0415879	0.925939	0.124859	0.937425	0.988601	0.999465
Cdh8	0	1	0	0	21.3661	0	0	0.0415964	0.930624	0.124951	0.937425	0.988601	0.999465
Vps41	0	1	0	0	21.1165	0	0	0.0421484	0.895868	0.125709	0.937425	0.988601	0.999465
Zfp786	0	1	0	0	21.2074	0	0	0.0419458	0.926998	0.125784	0.937425	0.988601	0.999465
Kif6	0	1	0	0	20.9967	0	0	0.0424183	0.907153	0.126629	0.937425	0.988601	0.999465
Kri1	0	1	0	0	20.9735	0	0	0.0424709	0.909989	0.126817	0.937425	0.988601	0.999465
Dmrt3	0	1	0	0	21.0104	0	0	0.0423872	0.958093	0.127286	0.937425	0.988601	0.999465
Nlrp4e	0	1	0	0	20.8876	0	0	0.0426668	0.92305	0.127547	0.937425	0.988601	0.999465
Capn5	0	1	0	0	20.8393	0	0	0.0427777	0.922514	0.127818	0.937425	0.988601	0.999465
Galnt12	0	1	0	0	20.8305	0	0	0.042798	0.93124	0.128008	0.937425	0.988601	0.999465
Gpr156	0	1	0	0	20.756	0	0	0.0429705	0.926905	0.128377	0.937425	0.988601	0.999465
Slc39a6	0	1	0	0	20.6595	0	0	0.0431958	0.923363	0.128888	0.937425	0.988601	0.999465
Nuak2	0	1	0	0	20.6053	0	0	0.0433234	0.930312	0.12932	0.937425	0.988601	0.999465
Rasa2	0	1	0	0	20.2912	0	0	0.0440766	0.904789	0.13075	0.937425	0.988601	0.999465
Gas1	0	1	0	0	20.425	0	0	0.0437526	0.961134	0.13077	0.937425	0.988601	0.999465
Akap17b	0	1	0	0	20.2647	0	0	0.0441412	0.91832	0.131178	0.937425	0.988601	0.999465
Fgd2	0	1	0	0	20.2666	0	0	0.0441367	0.920697	0.131209	0.937425	0.988601	0.999465
Lnpep	0	1	0	0	20.203	0	0	0.0442926	0.907582	0.131349	0.937425	0.988601	0.999465
Sema7a	0	1	0	0	20.2379	0	0	0.0442069	0.921157	0.131393	0.937425	0.988601	0.999465
Mcm7	0	1	0	0	20.1757	0	0	0.0443599	0.910213	0.131571	0.937425	0.988601	0.999465
Ston1	1	1	0	0	20.2035	0	0	0.044176	0.937361	0.131572	0.937425	0.988601	0.999465
Gsap	0	1	0	0	20.1518	0	0	0.0444187	0.911305	0.13174	0.937425	0.988601	0.999465
Fga	0	1	0	0	20.1953	0	0	0.0443115	0.929872	0.1318	0.937425	0.988601	0.999465
Cse1l	0	1	0	0	20.048	0	0	0.0446771	0.905217	0.132261	0.937425	0.988601	0.999465
Hspa12a	0	1	0	0	20.1167	0	0	0.0445059	0.929833	0.132287	0.937425	0.988601	0.999465
Pkp1	0	1	0	0	20.0731	0	0	0.0446142	0.927329	0.132519	0.937425	0.988601	0.999465
Ptchd1	0	1	0	0	19.9974	0	0	0.0448039	0.93774	0.133152	0.937425	0.988601	0.999465
Otud1	0	1	0	0	19.9498	0	0	0.0449238	0.955867	0.133669	0.937425	0.988601	0.999465
Cfap69	0	1	0	0	19.8075	0	0	0.0452861	0.911417	0.133908	0.937425	0.988601	0.999465
Sh2b3	0	1	0	0	19.8365	0	0	0.0452118	0.942236	0.134234	0.937425	0.988601	0.999465
Ikzf4	0	1	0	0	19.7271	0	0	0.0454934	0.939566	0.134902	0.937425	0.988601	0.999465
Zfp319	0	1	0	0	19.7363	0	0	0.0454694	0.944456	0.134907	0.937425	0.988601	0.999465
Zkscan2	0	1	0	0	19.6449	0	0	0.0457071	0.912269	0.134974	0.937425	0.988601	0.999465
Aopep	0	1	0	0	19.608	0	0	0.0458035	0.909703	0.135161	0.937425	0.988601	0.999465
Pak4	0	1	0	0	19.6806	0	0	0.045614	0.940136	0.135212	0.937425	0.988601	0.999465
Gfm1	0	1	0	0	19.5759	0	0	0.0458878	0.913155	0.135441	0.937425	0.988601	0.999465
L3mbtl3	0	1	0	0	19.5247	0	0	0.0460229	0.907138	0.135652	0.937425	0.988601	0.999465
Nvl	0	1	0	0	19.3697	0	0	0.0464365	0.905699	0.136647	0.937425	0.988601	0.999465
Prep	0	1	0	0	19.3703	0	0	0.0464349	0.918066	0.136896	0.937425	0.988601	0.999465
Trim45	0	1	0	0	19.2569	0	0	0.0467418	0.926895	0.137816	0.937425	0.988601	0.999465
Gm30302	0	1	0	0	19.0694	0	0	0.0472579	0.925543	0.139072	0.937425	0.988601	0.999465
Tlr8	0	1	0	0	19.058	0	0	0.0472898	0.932142	0.139261	0.937425	0.988601	0.999465
Col9a2	2	1	0	0	18.6835	0	0	0.0481202	0.886616	0.140341	0.937425	0.988601	0.999465
Ddr2	0	1	0	0	18.8244	0	0	0.0479488	0.911963	0.140517	0.937425	0.988601	0.999465
Cacnb1	0	1	0	0	18.8603	0	0	0.0478464	0.928075	0.140571	0.937425	0.988601	0.999465
Ptpdc1	0	1	0	0	18.844	0	0	0.0478928	0.924349	0.14062	0.937425	0.988601	0.999465
Pfkp	0	1	0	0	18.766	0	0	0.0481162	0.904872	0.140774	0.937425	0.988601	0.999465
Tarsl2	0	1	0	0	18.7512	0	0	0.0481589	0.913024	0.141056	0.937425	0.988601	0.999465
Rbm47	0	1	0	0	18.7583	0	0	0.0481385	0.941394	0.141499	0.937425	0.988601	0.999465
Shisa7	0	1	0	0	18.6114	0	0	0.0485651	0.941675	0.142555	0.937425	0.988601	0.999465
Ipo11	0	1	0	0	18.376	0	0	0.0492639	0.891595	0.143258	0.937425	0.988601	0.999465
Hook2	0	1	0	0	18.4171	0	0	0.0491405	0.904269	0.143272	0.937425	0.988601	0.999465
Cpt1b	0	1	0	0	18.4094	0	0	0.0491637	0.917561	0.143617	0.937425	0.988601	0.999465
Tubgcp2	0	1	0	0	18.3711	0	0	0.0492787	0.918501	0.143917	0.937425	0.988601	0.999465
Spata20	0	1	0	0	18.2987	0	0	0.0494976	0.912102	0.144321	0.937425	0.988601	0.999465
Mta1	0	1	0	0	18.2485	0	0	0.0496506	0.919289	0.144843	0.937425	0.988601	0.999465
Dis3l2	0	1	0	0	18.2231	0	0	0.0497282	0.913645	0.144917	0.937425	0.988601	0.999465
Irx5	0	1	0	0	18.2564	0	0	0.0496262	0.94758	0.145245	0.937425	0.988601	0.999465
Epc1	0	1	0	0	17.9865	0	0	0.0504628	0.908856	0.146604	0.937425	0.988601	0.999465
Kmt5b	0	1	0	0	17.963	0	0	0.0505369	0.919919	0.14702	0.937425	0.988601	0.999465
Taf3	0	1	0	0	17.8523	0	0	0.0508888	0.913108	0.147735	0.937425	0.988601	0.999465
Marchf6	0	1	0	0	17.802	0	0	0.0510505	0.898229	0.147776	0.937425	0.988601	0.999465
Gas2l2	0	1	0	0	17.8456	0	0	0.0509104	0.929533	0.148111	0.937425	0.988601	0.999465
Snx14	0	1	0	0	17.7205	0	0	0.0513139	0.896104	0.148359	0.937425	0.988601	0.999465
Loxl4	0	1	0	0	17.7725	0	0	0.0511453	0.915322	0.148406	0.937425	0.988601	0.999465
Il12rb1	0	1	0	0	17.7332	0	0	0.0512727	0.911752	0.148638	0.937425	0.988601	0.999465
Pde4c	0	1	0	0	17.7373	0	0	0.0512592	0.916255	0.148703	0.937425	0.988601	0.999465
Evx2	0	1	0	0	17.7995	0	0	0.0510582	0.958457	0.148877	0.937425	0.988601	0.999465
Wrnip1	0	1	0	0	17.7178	0	0	0.0513228	0.939254	0.149276	0.937425	0.988601	0.999465
Msh5	0	1	0	0	17.6303	0	0	0.0516088	0.9085	0.149379	0.937425	0.988601	0.999465
Fstl4	0	1	0	0	17.6503	0	0	0.051543	0.918182	0.149432	0.937425	0.988601	0.999465
Ctnna3	0	1	0	0	17.6552	0	0	0.0515271	0.922569	0.149482	0.937425	0.988601	0.999465
Nlrp5	0	1	0	0	17.631	0	0	0.0516064	0.913382	0.149483	0.937425	0.988601	0.999465
Ntrk3	0	1	0	0	17.6249	0	0	0.0516266	0.920513	0.149682	0.937425	0.988601	0.999465
Cwc22	0	1	0	0	17.5417	0	0	0.0519013	0.90019	0.149885	0.937425	0.988601	0.999465
Ece1	0	1	0	0	17.5732	0	0	0.0517969	0.911157	0.149896	0.937425	0.988601	0.999465
Fsip2	0	2	0	0	6.15541	0	0	0.0536481	0.809213	0.150395	0.937425	0.988601	0.999465
Ush2a	0	2	0	0	6.1488	0	0	0.053761	0.809859	0.150693	0.937425	0.988601	0.999465
Avil	0	1	0	0	17.4662	0	0	0.0521531	0.910836	0.15075	0.937425	0.988601	0.999465
Chst7	0	1	0	0	17.4016	0	0	0.0523705	0.9447	0.151902	0.937425	0.988601	0.999465
Morc2b	0	1	0	0	17.3214	0	0	0.0526429	0.919393	0.15212	0.937425	0.988601	0.999465
Plcd1	0	1	0	0	17.2444	0	0	0.0529068	0.918886	0.152746	0.937425	0.988601	0.999465
Cp	1	1	0	0	17.121	0	0	0.0531974	0.904129	0.153113	0.937425	0.988601	0.999465
Ap1b1	0	1	0	0	17.1833	0	0	0.053118	0.916482	0.153204	0.937425	0.988601	0.999465
Rbm14	0	1	0	0	17.1825	0	0	0.0531208	0.940414	0.153655	0.937425	0.988601	0.999465
Cntn4	0	1	0	0	17.0508	0	0	0.0535817	0.903401	0.154013	0.937425	0.988601	0.999465
Dsg1b	0	1	0	0	17.0798	0	0	0.0534795	0.918738	0.154123	0.937425	0.988601	0.999465
Fig4	0	1	0	0	17.0333	0	0	0.0536432	0.902299	0.154132	0.937425	0.988601	0.999465
Mtss2	0	1	0	0	16.9844	0	0	0.0538167	0.924283	0.155048	0.937425	0.988601	0.999465
Adam12	0	1	0	0	16.7839	0	0	0.0545389	0.902801	0.15629	0.937425	0.988601	0.999465
Prpf4b	0	1	0	0	16.6847	0	0	0.0549029	0.893763	0.156915	0.937425	0.988601	0.999465
Zfyve28	0	1	0	0	16.7573	0	0	0.0546359	0.923278	0.156995	0.937425	0.988601	0.999465
Tcaf1	0	1	0	0	16.706	0	0	0.0548245	0.92597	0.157501	0.937425	0.988601	0.999465
Phf8	0	1	0	0	16.5717	0	0	0.0553232	0.906387	0.158254	0.937425	0.988601	0.999465
Ap5b1	0	1	0	0	16.6241	0	0	0.0551276	0.93007	0.158305	0.937425	0.988601	0.999465
Rbm6	0	1	0	0	16.4578	0	0	0.0557532	0.891787	0.15888	0.937425	0.988601	0.999465
Ctnna2	0	1	0	0	16.442	0	0	0.0558133	0.909845	0.159507	0.937425	0.988601	0.999465
Fam83b	0	1	0	0	16.2117	0	0	0.0567042	0.917562	0.161807	0.937425	0.988601	0.999465
St14	0	1	0	0	16.0371	0	0	0.0573973	0.900354	0.163017	0.937425	0.988601	0.999465
Itga8	0	1	0	0	16.0171	0	0	0.0574778	0.894367	0.163037	0.937425	0.988601	0.999465
Pwp2	0	1	0	0	15.9744	0	0	0.0576504	0.913312	0.16395	0.937425	0.988601	0.999465
Xpo4	0	1	0	0	15.9006	0	0	0.0579508	0.897874	0.164253	0.937425	0.988601	0.999465
Arhgap4	0	1	0	0	15.8803	0	0	0.0580338	0.904508	0.164631	0.937425	0.988601	0.999465
Taf1c	0	1	0	0	15.891	0	0	0.05799	0.919127	0.164888	0.937425	0.988601	0.999465
Hnrnpul1	0	1	0	0	15.8453	0	0	0.0581776	0.90903	0.165088	0.937425	0.988601	0.999465
Rbm10	0	1	0	0	15.7488	0	0	0.0585779	0.88616	0.165372	0.937425	0.988601	0.999465
Rnpepl1	0	1	0	0	15.8311	0	0	0.0582366	0.930322	0.165706	0.937425	0.988601	0.999465
Arhgap6	0	1	0	0	15.6961	0	0	0.0587989	0.908607	0.16654	0.937425	0.988601	0.999465
Tysnd1	0	1	0	0	15.7089	0	0	0.0587452	0.944915	0.167164	0.937425	0.988601	0.999465
Septin4	0	1	0	0	15.4569	0	0	0.059821	0.909056	0.168951	0.937425	0.988601	0.999465
Dnmt3a	0	1	0	0	15.3935	0	0	0.0600976	0.905331	0.1695	0.937425	0.988601	0.999465
Slc4a10	0	1	0	0	15.3336	0	0	0.0603613	0.899824	0.169961	0.937425	0.988601	0.999465
Proser1	0	1	0	0	15.4042	0	0	0.0600509	0.931472	0.170003	0.937425	0.988601	0.999465
Sh3rf1	0	1	0	0	15.1623	0	0	0.0611268	0.92547	0.172398	0.937425	0.988601	0.999465
Zfp219	0	1	0	0	15.1442	0	0	0.0612088	0.921485	0.172501	0.937425	0.988601	0.999465
Bend3	0	1	0	0	15.159	0	0	0.061142	0.938549	0.172692	0.937425	0.988601	0.999465
Ap3b1	0	1	0	0	15.0006	0	0	0.0618671	0.892096	0.173229	0.937425	0.988601	0.999465
Itga5	0	1	0	0	15.0153	0	0	0.0617989	0.898123	0.173257	0.937425	0.988601	0.999465
Sec24c	0	1	0	0	15.0086	0	0	0.0618298	0.908443	0.173622	0.937425	0.988601	0.999465
Actn3	0	1	0	0	14.9872	0	0	0.0619289	0.903915	0.173727	0.937425	0.988601	0.999465
Jak1	0	1	0	0	14.9205	0	0	0.0622398	0.893023	0.174122	0.937425	0.988601	0.999465
Tas1r2	0	1	0	0	14.9632	0	0	0.0620405	0.932033	0.174667	0.937425	0.988601	0.999465
Iars2	0	1	0	0	14.8628	0	0	0.0625109	0.901771	0.175015	0.937425	0.988601	0.999465
Cd163	0	1	0	0	14.8004	0	0	0.062807	0.900484	0.175663	0.937425	0.988601	0.999465
Rapgef4	0	1	0	0	14.7674	0	0	0.0629643	0.891643	0.175752	0.937425	0.988601	0.999465
Zeb1	0	1	0	0	14.8013	0	0	0.0628027	0.919388	0.17616	0.937425	0.988601	0.999465
Invs	0	1	0	0	14.7481	0	0	0.0630566	0.904755	0.176364	0.937425	0.988601	0.999465
Kcnh7	0	1	0	0	14.6597	0	0	0.0634838	0.907347	0.177424	0.937425	0.988601	0.999465
Kmt2d	0	2	0	0	5.54181	0	0	0.065826	0.800527	0.177679	0.937425	0.988601	0.999465
Cacna2d3	0	1	0	0	14.5419	0	0	0.0640609	0.889792	0.178216	0.937425	0.988601	0.999465
Bicc1	0	1	0	0	14.4933	0	0	0.0643022	0.907361	0.179311	0.937425	0.988601	0.999465
Adgrv1	0	2	0	0	5.49775	0	0	0.0668511	0.793299	0.179472	0.937425	0.988601	0.999465
Sema6a	0	1	0	0	14.4943	0	0	0.0642969	0.91406	0.179481	0.937425	0.988601	0.999465
Zbtb4	0	1	0	0	14.4815	0	0	0.0643609	0.918194	0.179734	0.937425	0.988601	0.999465
Evc	0	1	0	0	14.4025	0	0	0.0647573	0.897789	0.180073	0.937425	0.988601	0.999465
Fgd1	0	1	0	0	14.4413	0	0	0.0645619	0.916647	0.180158	0.937425	0.988601	0.999465
Nod1	0	1	0	0	14.3283	0	0	0.0651334	0.921555	0.181595	0.937425	0.988601	0.999465
Cntnap5c	1	1	0	0	14.0192	0	0	0.066577	0.897712	0.184239	0.937425	0.988601	0.999465
Hipk3	0	1	0	0	14.0367	0	0	0.0666531	0.903759	0.184593	0.937425	0.988601	0.999465
Itga9	0	1	0	0	14.0146	0	0	0.0667714	0.908064	0.18499	0.937425	0.988601	0.999465
Otoa	1	1	0	0	13.9323	0	0	0.0670433	0.898941	0.18534	0.937425	0.988601	0.999465
Kif15	0	1	0	0	13.8194	0	0	0.0678302	0.8806	0.186479	0.937425	0.988601	0.999465
Polr3b	0	1	0	0	13.7968	0	0	0.0679551	0.888485	0.187051	0.937425	0.988601	0.999465
Gtf2ird2	0	1	0	0	13.8285	0	0	0.06778	0.919522	0.1876	0.937425	0.988601	0.999465
Gm42416	0	1	0	0	13.8494	0	0	0.0676657	0.932335	0.18764	0.937425	0.988601	0.999465
Mcm2	0	1	0	0	13.7374	0	0	0.0682848	0.923528	0.188848	0.937425	0.988601	0.999465
Pcdha9	0	1	0	0	13.711	0	0	0.068432	0.928023	0.18929	0.937425	0.988601	0.999465
Itgam	1	1	0	0	13.6064	0	0	0.0688476	0.900383	0.189479	0.937425	0.988601	0.999465
Unc5a	0	1	0	0	13.6704	0	0	0.0686601	0.917686	0.189553	0.937425	0.988601	0.999465
Gm4869	0	1	0	0	13.633	0	0	0.0688713	0.912086	0.189879	0.937425	0.988601	0.999465
Pcdha4	0	1	0	0	13.6705	0	0	0.0686596	0.936721	0.189995	0.937425	0.988601	0.999465
Ctr9	0	1	0	0	13.4749	0	0	0.0697784	0.893901	0.191357	0.937425	0.988601	0.999465
Grm6	0	1	0	0	13.4335	0	0	0.0700196	0.923876	0.192789	0.937425	0.988601	0.999465
Sltm	1	1	0	0	13.1287	0	0	0.0716638	0.885001	0.19527	0.937425	0.988601	0.999465
Adamts16	0	1	0	0	13.1607	0	0	0.0716494	0.894812	0.195587	0.937425	0.988601	0.999465
Pcdhgb2	1	1	0	0	13.2045	0	0	0.0712027	0.930322	0.195616	0.937425	0.988601	0.999465
Shoc1	0	1	0	0	12.9967	0	0	0.0726641	0.889754	0.19767	0.937425	0.988601	0.999465
Sec31a	0	1	0	0	12.9716	0	0	0.0728218	0.8932	0.198147	0.937425	0.988601	0.999465
Ppfia2	0	1	0	0	12.9206	0	0	0.0731441	0.882154	0.198445	0.937425	0.988601	0.999465
Ret	0	1	0	0	12.9455	0	0	0.0729861	0.905202	0.19892	0.937425	0.988601	0.999465
Irf2bpl	0	1	0	0	12.9908	0	0	0.0727011	0.945067	0.199286	0.937425	0.988601	0.999465
Gm49368	1	1	0	0	12.8294	0	0	0.0735414	0.900877	0.200023	0.937425	0.988601	0.999465
Sec24b	0	1	0	0	12.854	0	0	0.0735691	0.901506	0.200098	0.937425	0.988601	0.999465
Ryr1	0	2	0	0	5.11753	0	0	0.0767501	0.787951	0.200573	0.937425	0.988601	0.999465
Ttc41	0	1	0	0	12.8129	0	0	0.0738341	0.908595	0.200916	0.937425	0.988601	0.999465
Tmem132c	0	1	0	0	12.8226	0	0	0.0737715	0.921865	0.201159	0.937425	0.988601	0.999465
Pcdhga12	0	1	0	0	12.8113	0	0	0.073844	0.928418	0.201487	0.937425	0.988601	0.999465
Mdga1	0	1	0	0	12.7524	0	0	0.0742266	0.908591	0.201789	0.937425	0.988601	0.999465
Abl1	0	1	0	0	12.7233	0	0	0.0744169	0.914491	0.20239	0.937425	0.988601	0.999465
Fbf1	0	1	0	0	12.6642	0	0	0.0748062	0.894752	0.202607	0.937425	0.988601	0.999465
Pde3b	0	1	0	0	12.6924	0	0	0.07462	0.912319	0.202777	0.937425	0.988601	0.999465
Cemip	0	1	0	0	12.5846	0	0	0.0753372	0.89314	0.203722	0.937425	0.988601	0.999465
Synrg	0	1	0	0	12.5612	0	0	0.0754944	0.905093	0.204487	0.937425	0.988601	0.999465
Ptpn21	0	1	0	0	12.5458	0	0	0.0755984	0.909596	0.204861	0.937425	0.988601	0.999465
Adcy7	0	1	0	0	12.5282	0	0	0.0757171	0.910818	0.205162	0.937425	0.988601	0.999465
Lonrf1	0	1	0	0	12.5149	0	0	0.0758076	0.917631	0.205565	0.937425	0.988601	0.999465
Hip1r	0	1	0	0	12.4303	0	0	0.0763864	0.891725	0.205981	0.937425	0.988601	0.999465
Ppp1r9a	0	1	0	0	12.4375	0	0	0.0763369	0.898512	0.206121	0.937425	0.988601	0.999465
Met	0	1	0	0	12.3721	0	0	0.0767888	0.903021	0.207272	0.937425	0.988601	0.999465
Pdzd8	0	1	0	0	12.387	0	0	0.0766854	0.924165	0.207685	0.937425	0.988601	0.999465
Zfp628	0	1	0	0	12.3947	0	0	0.0766321	0.937242	0.207885	0.937425	0.988601	0.999465
Frmpd2	0	1	0	0	12.2694	0	0	0.0775099	0.894014	0.208534	0.937425	0.988601	0.999465
Slc8a2	0	1	0	0	12.3398	0	0	0.0770145	0.930227	0.208567	0.937425	0.988601	0.999465
Npr1	0	1	0	0	12.2799	0	0	0.0774355	0.901698	0.208648	0.937425	0.988601	0.999465
Trappc8	0	1	0	0	12.1821	0	0	0.0781326	0.878447	0.209266	0.937425	0.988601	0.999465
Nol6	0	1	0	0	12.192	0	0	0.0780617	0.89354	0.209724	0.937425	0.988601	0.999465
Tnk2	0	1	0	0	12.2016	0	0	0.0779927	0.908751	0.210108	0.937425	0.988601	0.999465
Nhsl2	0	1	0	0	12.1667	0	0	0.0782431	0.918337	0.210952	0.937425	0.988601	0.999465
Syne2	0	2	0	0	4.90802	0	0	0.0831399	0.761965	0.211749	0.937425	0.988601	0.999465
Itprid2	0	1	0	0	12.0333	0	0	0.0792159	0.897832	0.212405	0.937425	0.988601	0.999465
Prdm13	0	1	0	0	12.0772	0	0	0.0788935	0.942646	0.212984	0.937425	0.988601	0.999465
Dhx8	0	1	0	0	11.8476	0	0	0.0806088	0.889272	0.215103	0.937425	0.988601	0.999465
Camta2	0	1	0	0	11.8055	0	0	0.0809309	0.891476	0.215889	0.937425	0.988601	0.999465
Urb2	0	1	0	0	11.8316	0	0	0.0807309	0.905887	0.21599	0.937425	0.988601	0.999465
Zfp516	0	1	0	0	11.7292	0	0	0.081521	0.925152	0.218304	0.937425	0.988601	0.999465
Uhrf1bp1l	0	1	0	0	11.6726	0	0	0.0819638	0.896289	0.218312	0.937425	0.988601	0.999465
Ankrd36	0	1	0	0	11.6187	0	0	0.0823898	0.893502	0.219123	0.937425	0.988601	0.999465
Dcaf1	0	1	0	0	11.5901	0	0	0.0826175	0.894499	0.219653	0.937425	0.988601	0.999465
Adcy9	0	1	0	0	11.5631	0	0	0.0828339	0.913951	0.220814	0.937425	0.988601	0.999465
Zmym3	0	1	0	0	11.4809	0	0	0.083498	0.890318	0.221379	0.937425	0.988601	0.999465
Cacna2d2	0	1	0	0	11.3752	0	0	0.0843675	0.887762	0.223136	0.937425	0.988601	0.999465
Zc3h4	0	1	0	0	11.3005	0	0	0.0849925	0.897321	0.224864	0.937425	0.988601	0.999465
Smg6	0	1	0	0	11.2389	0	0	0.085514	0.889652	0.225666	0.937425	0.988601	0.999465
Aff3	0	1	0	0	11.2079	0	0	0.0857792	0.901294	0.226699	0.937425	0.988601	0.999465
Kif20b	0	1	0	0	10.997	0	0	0.0876225	0.865183	0.228976	0.937425	0.988601	0.999465
Tmem132e	0	1	0	0	11.0454	0	0	0.0871931	0.920564	0.230379	0.937425	0.988601	0.999465
Dcc	0	1	0	0	10.8876	0	0	0.0886081	0.889626	0.232233	0.937425	0.988601	0.999465
Pcdh17	0	1	0	0	10.7325	0	0	0.0900424	0.931602	0.236753	0.937425	0.988601	0.999465
Adcy6	0	1	0	0	10.6595	0	0	0.0907327	0.905923	0.237375	0.937425	0.988601	0.999465
Btbd11	0	1	0	0	10.6044	0	0	0.0912609	0.911009	0.238674	0.937425	0.988601	0.999465
Rnf123	0	1	0	0	10.5083	0	0	0.0921949	0.888978	0.239739	0.937425	0.988601	0.999465
Dctn1	0	1	0	0	10.5004	0	0	0.0922722	0.888195	0.239864	0.937425	0.988601	0.999465
Itsn2	0	1	0	0	10.4465	0	0	0.0928048	0.866755	0.239901	0.937425	0.988601	0.999465
Nwd1	0	1	0	0	10.4608	0	0	0.0926634	0.896903	0.241063	0.937425	0.988601	0.999465
Kdm5b	0	1	0	0	10.3738	0	0	0.0935331	0.874105	0.241803	0.937425	0.988601	0.999465
Robo2	0	1	0	0	10.3711	0	0	0.0935597	0.882833	0.242295	0.937425	0.988601	0.999465
Col4a5	0	1	0	0	10.3031	0	0	0.094251	0.880329	0.243607	0.937425	0.988601	0.999465
Camsap3	0	1	0	0	10.3385	0	0	0.0938903	0.899805	0.243743	0.937425	0.988601	0.999465
Cfap43	0	1	0	0	10.255	0	0	0.094745	0.872257	0.244214	0.937425	0.988601	0.999465
Ccdc180	0	1	0	0	10.1518	0	0	0.0958223	0.869076	0.246263	0.937425	0.988601	0.999465
Abi3bp	0	1	0	0	10.0057	0	0	0.0973878	0.860105	0.24896	0.937425	0.988601	0.999465
Btaf1	0	1	0	0	9.93932	0	0	0.0981154	0.872268	0.251142	0.937425	0.988601	0.999465
Mink1	1	1	0	0	9.8804	0	0	0.0985275	0.87092	0.251925	0.937425	0.988601	0.999465
Col24a1	0	1	0	0	9.83755	0	0	0.0992503	0.860391	0.252773	0.937425	0.988601	0.999465
Rims1	0	1	0	0	9.85776	0	0	0.0990229	0.872856	0.253027	0.937425	0.988601	0.999465
Abcc3	0	1	0	0	9.85957	0	0	0.0990026	0.887175	0.253726	0.937425	0.988601	0.999465
Clasp1	0	1	0	0	9.78609	0	0	0.0998336	0.872961	0.254685	0.937425	0.988601	0.999465
Parp14	0	1	0	0	9.82104	0	0	0.0994368	0.897126	0.255077	0.937425	0.988601	0.999465
Nlrc5	0	1	0	0	9.75834	0	0	0.100151	0.873123	0.255339	0.937425	0.988601	0.999465
Palld	0	1	0	0	9.79924	0	0	0.0996839	0.893818	0.255433	0.937425	0.988601	0.999465
Pappa2	0	1	0	0	9.75416	0	0	0.100199	0.884278	0.256025	0.937425	0.988601	0.999465
Myom3	0	1	0	0	9.72622	0	0	0.10052	0.880549	0.256489	0.937425	0.988601	0.999465
Rims2	0	1	0	0	9.63387	0	0	0.101597	0.868185	0.257992	0.937425	0.988601	0.999465
Abcc10	0	1	0	0	9.6318	0	0	0.101622	0.89001	0.259202	0.937425	0.988601	0.999465
Thsd7a	0	1	0	0	9.52149	0	0	0.102937	0.865958	0.260565	0.937425	0.988601	0.999465
Ttn	1	5	0	0	2.3082	0	0	0.134498	0.536122	0.260782	0.937425	0.988601	0.999465
Grin2c	0	1	0	0	9.42002	0	0	0.104176	0.911543	0.265329	0.937425	0.988601	0.999465
Magi1	0	1	0	0	9.38076	0	0	0.104663	0.891267	0.265414	0.937425	0.988601	0.999465
Supt6	0	1	0	0	9.29504	0	0	0.105741	0.858971	0.265751	0.937425	0.988601	0.999465
Epb41l1	0	1	0	0	9.33952	0	0	0.105179	0.897617	0.266755	0.937425	0.988601	0.999465
Eif2ak4	0	1	0	0	9.28516	0	0	0.105867	0.875994	0.267026	0.937425	0.988601	0.999465
Trpm6	0	1	0	0	9.26849	0	0	0.106079	0.873042	0.267283	0.937425	0.988601	0.999465
Pik3c2b	0	1	0	0	9.26594	0	0	0.106112	0.8748	0.267449	0.937425	0.988601	0.999465
C530008M17Rik	0	1	0	0	9.24451	0	0	0.106386	0.897134	0.269159	0.937425	0.988601	0.999465
Trpm3	0	1	0	0	9.16337	0	0	0.107438	0.881777	0.270485	0.937425	0.988601	0.999465
Dock2	0	1	0	0	9.10512	0	0	0.108205	0.867589	0.271192	0.937425	0.988601	0.999465
Rp1l1	0	1	0	0	9.10666	0	0	0.108185	0.906724	0.273191	0.937425	0.988601	0.999465
Nrxn3	0	1	0	0	9.04124	0	0	0.109058	0.896245	0.274455	0.937425	0.988601	0.999465
Nup210l	0	1	0	0	8.9494	0	0	0.110307	0.87501	0.275798	0.937425	0.988601	0.999465
Ift172	0	1	0	0	8.9007	0	0	0.110981	0.861377	0.276279	0.937425	0.988601	0.999465
Nckap5	1	1	0	0	8.93135	0	0	0.110289	0.890173	0.276609	0.937425	0.988601	0.999465
Kif21a	0	1	0	0	8.8813	0	0	0.111251	0.87348	0.277569	0.937425	0.988601	0.999465
Plch2	0	1	0	0	8.89153	0	0	0.111108	0.892854	0.278355	0.937425	0.988601	0.999465
Sipa1l1	0	1	0	0	8.76918	0	0	0.112838	0.886026	0.281407	0.937425	0.988601	0.999465
Adprhl1	0	1	0	0	8.77446	0	0	0.112762	0.907078	0.282297	0.937425	0.988601	0.999465
Myo16	0	1	0	0	8.63841	0	0	0.114743	0.875106	0.284512	0.937425	0.988601	0.999465
Tiam1	0	1	0	0	8.63822	0	0	0.114746	0.888211	0.285268	0.937425	0.988601	0.999465
Gm35339	0	1	0	0	8.61968	0	0	0.115021	0.881964	0.285458	0.937425	0.988601	0.999465
Crocc2	0	1	0	0	8.60214	0	0	0.115282	0.873531	0.285467	0.937425	0.988601	0.999465
Gm19410	0	1	0	0	8.43826	0	0	0.117779	0.871436	0.290181	0.937425	0.988601	0.999465
Mpdz	0	1	0	0	8.4416	0	0	0.117727	0.873816	0.290231	0.937425	0.988601	0.999465
Naca	0	1	0	0	8.46386	0	0	0.117382	0.914754	0.291693	0.937425	0.988601	0.999465
Lmo7	1	1	0	0	8.28519	0	0	0.119917	0.871234	0.294308	0.937425	0.988601	0.999465
Pi4ka	0	1	0	0	8.26121	0	0	0.120592	0.860719	0.294878	0.937425	0.988601	0.999465
Kif1b	0	1	0	0	8.23663	0	0	0.120993	0.859086	0.295529	0.937425	0.988601	0.999465
Ticrr	1	1	0	0	8.172	0	0	0.121768	0.8749	0.298092	0.937425	0.988601	0.999465
Dock4	0	1	0	0	8.13836	0	0	0.12262	0.859365	0.298652	0.937425	0.988601	0.999465
Kif13a	0	1	0	0	8.13322	0	0	0.122706	0.873123	0.299755	0.937425	0.988601	0.999465
Usf3	0	1	0	0	8.07653	0	0	0.123665	0.89137	0.302683	0.937425	0.988601	0.999465
Rimbp3	1	1	0	0	8.01803	0	0	0.124373	0.907131	0.304861	0.937425	0.988601	0.999465
Rai1	0	1	0	0	7.89776	0	0	0.126781	0.908971	0.309531	0.937425	0.988601	0.999465
Flg2	0	1	0	0	7.83886	0	0	0.12784	0.881604	0.310035	0.937425	0.988601	0.999465
Myh2	0	1	0	0	7.76314	0	0	0.129226	0.865442	0.31156	0.937425	0.988601	0.999465
Dop1a	0	1	0	0	7.74715	0	0	0.129523	0.864491	0.312047	0.937425	0.988601	0.999465
Col18a1	1	1	0	0	7.73017	0	0	0.129533	0.871998	0.31261	0.937425	0.988601	0.999465
Ylpm1	0	1	0	0	7.71819	0	0	0.130063	0.861997	0.312875	0.937425	0.988601	0.999465
Crybg2	0	1	0	0	7.7298	0	0	0.129846	0.880137	0.313715	0.937425	0.988601	0.999465
Gon4l	0	1	0	0	7.59807	0	0	0.132348	0.866711	0.317476	0.937425	0.988601	0.999465
Ahctf1	1	1	0	0	7.52957	0	0	0.133372	0.859846	0.318887	0.937425	0.988601	0.999465
Myo7b	0	1	0	0	7.51687	0	0	0.133936	0.861704	0.32005	0.937425	0.988601	0.999465
Arhgap32	0	1	0	0	7.49425	0	0	0.134385	0.889226	0.322753	0.937425	0.988601	0.999465
Myh7	0	1	0	0	7.43354	0	0	0.135603	0.872205	0.323894	0.937425	0.988601	0.999465
Atr	0	1	0	0	7.35922	0	0	0.137123	0.847734	0.324789	0.937425	0.988601	0.999465
Ep300	0	1	0	0	7.37306	0	0	0.136838	0.855992	0.324947	0.937425	0.988601	0.999465
Espl1	0	1	0	0	7.39554	0	0	0.136377	0.871083	0.32524	0.937425	0.988601	0.999465
Tex15	1	1	0	0	7.38446	0	0	0.136284	0.879413	0.325661	0.937425	0.988601	0.999465
Cabin1	0	1	0	0	7.3059	0	0	0.138234	0.869374	0.328527	0.937425	0.988601	0.999465
Dock9	0	1	0	0	7.26379	0	0	0.139122	0.861999	0.329597	0.937425	0.988601	0.999465
Nbas	0	1	0	0	7.23665	0	0	0.139701	0.854836	0.33008	0.937425	0.988601	0.999465
Notch4	0	1	0	0	7.16603	0	0	0.141228	0.873412	0.334285	0.937425	0.988601	0.999465
Igsf10	0	1	0	0	7.17367	0	0	0.141061	0.889099	0.335038	0.937425	0.988601	0.999465
Dysf	0	1	0	0	6.98198	0	0	0.145356	0.855183	0.340323	0.937425	0.988601	0.999465
Fer1l4	0	1	0	0	6.98712	0	0	0.145238	0.860727	0.340568	0.937425	0.988601	0.999465
Tdrd6	0	1	0	0	6.96384	0	0	0.145776	0.895496	0.343997	0.937425	0.988601	0.999465
Pcnx2	0	1	0	0	6.88042	0	0	0.147733	0.870748	0.345826	0.937425	0.988601	0.999465
Lrrk2	0	1	0	0	6.80661	0	0	0.149506	0.854723	0.347687	0.937425	0.988601	0.999465
Cacna1e	0	1	0	0	6.59829	0	0	0.154732	0.855096	0.356936	0.937425	0.988601	0.999465
Agrn	0	1	0	0	6.62094	0	0	0.154147	0.868408	0.357027	0.937425	0.988601	0.999465
Qrich2	0	1	0	0	6.62174	0	0	0.154127	0.873135	0.357362	0.937425	0.988601	0.999465
Cit	0	1	0	0	6.55567	0	0	0.155843	0.862324	0.359506	0.937425	0.988601	0.999465
Gtf3c1	1	1	0	0	6.49758	0	0	0.157024	0.856918	0.361129	0.937425	0.988601	0.999465
Loxhd1	0	1	0	0	6.49685	0	0	0.157402	0.861055	0.362122	0.937425	0.988601	0.999465
Tg	0	1	0	0	6.47019	0	0	0.158118	0.849382	0.362323	0.937425	0.988601	0.999465
Sptan1	0	1	0	0	6.41316	0	0	0.15967	0.834428	0.363537	0.937425	0.988601	0.999465
Polq	1	1	0	0	6.30424	0	0	0.162348	0.864064	0.370979	0.937425	0.988601	0.999465
Utp20	0	1	0	0	6.20106	0	0	0.165702	0.84391	0.374831	0.937425	0.988601	0.999465
Tln2	0	1	0	0	6.10725	0	0	0.168507	0.853949	0.380575	0.937425	0.988601	0.999465
Sptb	0	1	0	0	6.06956	0	0	0.169658	0.850372	0.38218	0.937425	0.988601	0.999465
Fn1	0	1	0	0	6.01908	0	0	0.171225	0.845699	0.384356	0.937425	0.988601	0.999465
Zzef1	0	1	0	0	5.96574	0	0	0.172909	0.843571	0.386963	0.937425	0.988601	0.999465
Ash1l	0	1	0	0	5.97637	0	0	0.172571	0.849226	0.386971	0.937425	0.988601	0.999465
Dmxl2	0	1	0	0	5.95609	0	0	0.173218	0.844241	0.387548	0.937425	0.988601	0.999465
Chd9	0	1	0	0	5.83632	0	0	0.177128	0.841586	0.393779	0.937425	0.988601	0.999465
Obscn	0	2	0	0	3.17049	0	0	0.186078	0.757186	0.395883	0.937425	0.988601	0.999465
Cacna1i	0	1	0	0	5.82247	0	0	0.177591	0.879484	0.39811	0.937425	0.988601	0.999465
Notch3	0	1	0	0	5.73999	0	0	0.180395	0.871637	0.40211	0.937425	0.988601	0.999465
Abca2	0	1	0	0	5.64622	0	0	0.183684	0.867618	0.407175	0.937425	0.988601	0.999465
Acacb	0	1	0	0	5.57435	0	0	0.186281	0.849236	0.409611	0.937425	0.988601	0.999465
Pdzd2	0	1	0	0	5.44796	0	0	0.191019	0.87026	0.419369	0.937425	0.988601	0.999465
Cacna1b	1	1	0	0	5.39976	0	0	0.192467	0.847739	0.419466	0.937425	0.988601	0.999465
Piezo2	1	1	0	0	5.38238	0	0	0.193147	0.839721	0.41966	0.937425	0.988601	0.999465
Muc4	0	1	0	0	5.42248	0	0	0.192002	0.86012	0.419979	0.937425	0.988601	0.999465
Col12a1	0	1	0	0	5.3748	0	0	0.193866	0.835237	0.420246	0.937425	0.988601	0.999465
Apc2	0	1	0	0	5.31763	0	0	0.196145	0.889259	0.42926	0.937425	0.988601	0.999465
Flnc	0	1	0	0	5.01167	0	0	0.209245	0.864276	0.447631	0.937425	0.988601	0.999465
Akap9	0	1	0	0	4.92692	0	0	0.213165	0.815266	0.447632	0.937425	0.988601	0.999465
Helz2	0	1	0	0	4.95823	0	0	0.211701	0.866001	0.451605	0.937425	0.988601	0.999465
Tnrc18	0	1	0	0	4.94196	0	0	0.212459	0.868879	0.453067	0.937425	0.988601	0.999465
Csmd3	1	1	0	0	4.78176	0	0	0.219746	0.812712	0.457219	0.937425	0.988601	0.999465
Lama1	0	1	0	0	4.83865	0	0	0.217396	0.841303	0.457515	0.937425	0.988601	0.999465
Tenm3	0	1	0	0	4.85244	0	0	0.216725	0.868018	0.45952	0.937425	0.988601	0.999465
Col7a1	0	1	0	0	4.62987	0	0	0.228051	0.810015	0.469052	0.937425	0.988601	0.999465
Prkdc	0	1	0	0	4.57672	0	0	0.23092	0.813683	0.473809	0.937425	0.988601	0.999465
Dnah7c	0	1	0	0	4.58605	0	0	0.230411	0.821553	0.474237	0.937425	0.988601	0.999465
Frem2	0	1	0	0	4.63563	0	0	0.227744	0.862333	0.475521	0.937425	0.988601	0.999465
Dnah7b	0	1	0	0	4.49486	0	0	0.235471	0.819986	0.481372	0.937425	0.988601	0.999465
Dnah7a	0	1	0	0	4.48082	0	0	0.236269	0.821211	0.482708	0.937425	0.988601	0.999465
Zfp469	0	1	0	0	4.25652	0	0	0.249723	0.87474	0.508879	0.937425	0.988601	0.999465
Dchs1	0	1	0	0	4.1901	0	0	0.253982	0.86429	0.513734	0.937425	0.988601	0.999465
Lrp1b	0	1	0	0	4.07934	0	0	0.261394	0.800341	0.514571	0.937425	0.988601	0.999465
Dchs2	1	1	0	0	4.1582	0	0	0.255568	0.860943	0.515593	0.937425	0.988601	0.999465
Szt2	0	1	0	0	4.09441	0	0	0.260362	0.817061	0.516001	0.937425	0.988601	0.999465
4932415D10Rik	1	1	0	0	4.07966	0	0	0.260858	0.834388	0.519402	0.937425	0.988601	0.999465
Abca13	0	1	0	0	3.9967	0	0	0.267189	0.824028	0.526431	0.937425	0.988601	0.999465
Huwe1	0	1	0	0	3.93796	0	0	0.271455	0.80722	0.529364	0.937425	0.988601	0.999465
Fat2	0	1	0	0	3.87516	0	0	0.276157	0.851721	0.542609	0.937425	0.988601	0.999465
Herc1	0	1	0	0	3.71628	0	0	0.288754	0.796533	0.550064	0.937425	0.988601	0.999465
Dnhd1	0	1	0	0	3.67887	0	0	0.291875	0.817935	0.558011	0.937425	0.988601	0.999465
Dnah9	1	1	0	0	3.63729	0	0	0.294866	0.811996	0.560844	0.937425	0.988601	0.999465
Zfhx3	0	1	0	0	3.68354	0	0	0.291482	0.864781	0.564593	0.937425	0.988601	0.999465
Hectd4	0	1	0	0	3.47595	0	0	0.309954	0.812581	0.579842	0.937425	0.988601	0.999465
Bsn	0	1	0	0	3.38044	0	0	0.319194	0.849673	0.597499	0.937425	0.988601	0.999465
Mdn1	0	1	0	0	3.21331	0	0	0.336646	0.778136	0.604559	0.937425	0.988601	0.999465
Muc5b	2	1	0	0	3.1846	0	0	0.338713	0.821037	0.6161	0.937425	0.988601	0.999465
Sspo	0	1	0	0	3.11276	0	0	0.348015	0.790056	0.620316	0.937425	0.988601	0.999465
Dnah10	0	1	0	0	3.11104	0	0	0.348216	0.815731	0.625963	0.937425	0.988601	0.999465
Macf1	0	0	0	0	0	0	0	0.380668	0.748254	0.6477	0.937425	0.988601	0.999465
Plec	0	0	0	0	0	0	0	0.367407	0.821087	0.649846	0.937425	0.988601	0.999465
Lrp1	0	1	0	0	2.84473	0	0	0.382066	0.797715	0.65941	0.937425	0.988601	0.999465
Ubr4	1	0	0	0	0	0	0	0.399962	0.792364	0.678391	0.937425	0.988601	0.999465
Hmcn2	0	0	0	0	0	0	0	0.406463	0.798841	0.686453	0.937425	0.988601	0.999465
Hmcn1	0	0	0	0	0	0	0	0.412648	0.787642	0.690065	0.937425	0.988601	0.999465
Tnxb	0	0	0	0	0	0	0	0.407599	0.832975	0.694492	0.937425	0.988601	0.999465
Fat1	0	0	0	0	0	0	0	0.407939	0.843618	0.696721	0.937425	0.988601	0.999465
Gm11639	1	0	0	0	0	0	0	0.426363	0.763084	0.697115	0.937425	0.988601	0.999465
Dnah17	1	0	0	0	0	0	0	0.417335	0.803357	0.698228	0.937425	0.988601	0.999465
Hspg2	0	0	0	0	0	0	0	0.418792	0.801194	0.699217	0.937425	0.988601	0.999465
Dync1h1	0	0	0	0	0	0	0	0.420623	0.801291	0.70103	0.937425	0.988601	0.999465
Hydin	0	0	0	0	0	0	0	0.426957	0.80723	0.708487	0.937425	0.988601	0.999465
Ryr3	1	0	0	0	0	0	0	0.436494	0.790603	0.71372	0.937425	0.988601	0.999465
Dnah8	0	0	0	0	0	0	0	0.437017	0.800759	0.716634	0.937425	0.988601	0.999465
Zan	0	0	0	0	0	0	0	0.435978	0.806508	0.716948	0.937425	0.988601	0.999465
Dnah2	0	0	0	0	0	0	0	0.440004	0.790437	0.717003	0.937425	0.988601	0.999465
Rnf213	0	0	0	0	0	0	0	0.43467	0.813094	0.717141	0.937425	0.988601	0.999465
Lrp2	0	0	0	0	0	0	0	0.439439	0.800144	0.718768	0.937425	0.988601	0.999465
Fat4	0	0	0	0	0	0	0	0.431324	0.847097	0.72051	0.937425	0.988601	0.999465
Gm8251	0	0	0	0	0	0	0	0.435718	0.825393	0.72068	0.937425	0.988601	0.999465
Neb	0	1	0	0	2.32773	0	0	0.468331	0.730472	0.72272	0.937425	0.988601	0.999465
Ryr2	0	0	0	0	0	0	0	0.447732	0.788341	0.723634	0.937425	0.988601	0.999465
Speg	1	0	0	0	0	0	0	0.437762	0.841987	0.725762	0.937425	0.988601	0.999465
Herc2	0	0	0	0	0	0	0	0.453666	0.803368	0.732642	0.937425	0.988601	0.999465
Lama5	0	0	0	0	0	0	0	0.453521	0.813203	0.734723	0.937425	0.988601	0.999465
Dnah5	0	0	0	0	0	0	0	0.456687	0.80643	0.736083	0.937425	0.988601	0.999465
Birc6	0	0	0	0	0	0	0	0.456648	0.814321	0.737811	0.937425	0.988601	0.999465
Pclo	0	0	0	0	0	0	0	0.454448	0.826877	0.738457	0.937425	0.988601	0.999465
Mycbp2	0	0	0	0	0	0	0	0.46084	0.806586	0.739856	0.937425	0.988601	0.999465
Dnah1	0	0	0	0	0	0	0	0.461403	0.817071	0.742698	0.937425	0.988601	0.999465
Csmd2	1	0	0	0	0	0	0	0.464256	0.821163	0.746105	0.937425	0.988601	0.999465
4932438A13Rik	0	0	0	0	0	0	0	0.470416	0.800004	0.746786	0.937425	0.988601	0.999465
Pkd1	0	0	0	0	0	0	0	0.461582	0.839608	0.747439	0.937425	0.988601	0.999465
Spen	0	0	0	0	0	0	0	0.459791	0.850192	0.747755	0.937425	0.988601	0.999465
Wdfy3	1	0	0	0	0	0	0	0.466956	0.828273	0.749997	0.937425	0.988601	0.999465
Vps13d	0	0	0	0	0	0	0	0.471409	0.81281	0.750633	0.937425	0.988601	0.999465
Dnah14	0	0	0	0	0	0	0	0.474031	0.805662	0.75128	0.937425	0.988601	0.999465
Dnah11	0	0	0	0	0	0	0	0.474599	0.806012	0.751856	0.937425	0.988601	0.999465
Trrap	0	0	0	0	0	0	0	0.471857	0.821051	0.752837	0.937425	0.988601	0.999465
Ahnak	0	0	0	0	0	0	0	0.461931	0.878225	0.75419	0.937425	0.988601	0.999465
Fat3	0	0	0	0	0	0	0	0.467569	0.85398	0.755433	0.937425	0.988601	0.999465
Cdh23	0	0	0	0	0	0	0	0.470569	0.841537	0.755842	0.937425	0.988601	0.999465
Celsr3	0	0	0	0	0	0	0	0.471514	0.847488	0.757786	0.937425	0.988601	0.999465
Myo15	0	0	0	0	0	0	0	0.478385	0.828345	0.76007	0.937425	0.988601	0.999465
Fras1	0	0	0	0	0	0	0	0.479915	0.824981	0.760688	0.937425	0.988601	0.999465
Kmt2a	0	0	0	0	0	0	0	0.479771	0.836573	0.762939	0.937425	0.988601	0.999465
Stard9	0	0	0	0	0	0	0	0.480595	0.83985	0.764294	0.937425	0.988601	0.999465
Celsr1	0	0	0	0	0	0	0	0.478978	0.861004	0.766713	0.937425	0.988601	0.999465
Dync2h1	0	0	0	0	0	0	0	0.496698	0.796976	0.768341	0.937425	0.988601	0.999465
Sptbn4	0	0	0	0	0	0	0	0.483868	0.851491	0.769298	0.937425	0.988601	0.999465
Ank2	0	0	0	0	0	0	0	0.488409	0.842088	0.771429	0.937425	0.988601	0.999465
Csmd1	1	0	0	0	0	0	0	0.496533	0.825184	0.774779	0.937425	0.988601	0.999465
Eppk1	0	0	0	0	0	0	0	0.4882	0.867208	0.775709	0.937425	0.988601	0.999465
Sacs	0	0	0	0	0	0	0	0.497517	0.839841	0.778653	0.937425	0.988601	0.999465
Sptbn5	0	0	0	0	0	0	0	0.506397	0.812285	0.779976	0.937425	0.988601	0.999465
Svep1	0	0	0	0	0	0	0	0.500409	0.839607	0.781005	0.937425	0.988601	0.999465
Dnah12	0	0	0	0	0	0	0	0.508048	0.813424	0.781574	0.937425	0.988601	0.999465
Unc13b	0	0	0	0	0	0	0	0.504256	0.83131	0.782469	0.937425	0.988601	0.999465
Trio	0	0	0	0	0	0	0	0.50523	0.830555	0.783105	0.937425	0.988601	0.999465
Syne1	0	1	0	0	1.9873	0	0	0.547125	0.727569	0.783421	0.937425	0.988601	0.999465
Celsr2	0	0	0	0	0	0	0	0.499116	0.863714	0.784357	0.937425	0.988601	0.999465
Vps13c	0	0	0	0	0	0	0	0.509681	0.823677	0.785222	0.937425	0.988601	0.999465
Pkhd1l1	0	0	0	0	0	0	0	0.509954	0.823251	0.785348	0.937425	0.988601	0.999465
Apob	0	0	0	0	0	0	0	0.506007	0.838421	0.785363	0.937425	0.988601	0.999465
Myo15b	0	0	0	0	0	0	0	0.507132	0.837455	0.786083	0.937425	0.988601	0.999465
Reln	0	0	0	0	0	0	0	0.514136	0.821592	0.788324	0.937425	0.988601	0.999465
Cacna1a	0	0	0	0	0	0	0	0.509882	0.849604	0.790692	0.937425	0.988601	0.999465
Vps13b	0	0	0	0	0	0	0	0.515494	0.828535	0.790936	0.937425	0.988601	0.999465
Dst	1	1	0	0	1.96898	0	0	0.55141	0.740101	0.791182	0.937425	0.988601	0.999465
Utrn	0	0	0	0	0	0	0	0.520304	0.820233	0.792888	0.937425	0.988601	0.999465
Srcap	0	0	0	0	0	0	0	0.514437	0.843923	0.793269	0.937425	0.988601	0.999465
Col6a3	0	0	0	0	0	0	0	0.512198	0.853896	0.793363	0.937425	0.988601	0.999465
Nbeal2	0	0	0	0	0	0	0	0.513739	0.848937	0.793678	0.937425	0.988601	0.999465
Mgam	0	0	0	0	0	0	0	0.523564	0.816581	0.794589	0.937425	0.988601	0.999465
Srrm2	1	0	0	0	0	0	0	0.521868	0.825664	0.795314	0.937425	0.988601	0.999465
Pkhd1	0	0	0	0	0	0	0	0.519672	0.835426	0.795709	0.937425	0.988601	0.999465
Fbn2	0	0	0	0	0	0	0	0.519157	0.840241	0.79629	0.937425	0.988601	0.999465
Unc80	0	0	0	0	0	0	0	0.523779	0.825387	0.796765	0.937425	0.988601	0.999465
Tenm2	1	0	0	0	0	0	0	0.515607	0.859095	0.797028	0.937425	0.988601	0.999465
Cubn	0	0	0	0	0	0	0	0.523271	0.830566	0.797503	0.937425	0.988601	0.999465
Lyst	0	0	0	0	0	0	0	0.524239	0.827523	0.797595	0.937425	0.988601	0.999465
Megf8	0	0	0	0	0	0	0	0.518421	0.851261	0.797856	0.937425	0.988601	0.999465
Lama3	0	0	0	0	0	0	0	0.525355	0.828859	0.798755	0.937425	0.988601	0.999465
Hrnr	0	0	0	0	0	0	0	0.526913	0.825561	0.799235	0.937425	0.988601	0.999465
Fryl	0	0	0	0	0	0	0	0.52495	0.834952	0.799746	0.937425	0.988601	0.999465
Cmya5	0	0	0	0	0	0	0	0.519248	0.866614	0.801249	0.937425	0.988601	0.999465
Kmt2b	0	0	0	0	0	0	0	0.52286	0.853537	0.801791	0.937425	0.988601	0.999465
Gm42715	0	0	0	0	0	0	0	0.525981	0.84647	0.802886	0.937425	0.988601	0.999465
Smg1	0	0	0	0	0	0	0	0.533551	0.824469	0.804078	0.937425	0.988601	0.999465
Kalrn	0	0	0	0	0	0	0	0.529256	0.840704	0.804275	0.937425	0.988601	0.999465
Chd7	0	0	0	0	0	0	0	0.529513	0.842003	0.804736	0.937425	0.988601	0.999465
Pcnt	0	0	0	0	0	0	0	0.530144	0.842658	0.805355	0.937425	0.988601	0.999465
Otog	0	0	0	0	0	0	0	0.529828	0.846099	0.805797	0.937425	0.988601	0.999465
Itpr3	0	0	0	0	0	0	0	0.526501	0.860066	0.805832	0.937425	0.988601	0.999465
Ncor2	0	0	0	0	0	0	0	0.52694	0.859919	0.806149	0.937425	0.988601	0.999465
Dmd	0	0	0	0	0	0	0	0.542865	0.804918	0.806369	0.937425	0.988601	0.999465
Aspm	0	0	0	0	0	0	0	0.535563	0.830823	0.807015	0.937425	0.988601	0.999465
Muc5ac	0	0	0	0	0	0	0	0.533491	0.843603	0.808114	0.937425	0.988601	0.999465
Bptf	0	0	0	0	0	0	0	0.532741	0.852239	0.809225	0.937425	0.988601	0.999465
Bahcc1	0	0	0	0	0	0	0	0.529245	0.869785	0.809643	0.937425	0.988601	0.999465
Tenm4	0	0	0	0	0	0	0	0.530167	0.869621	0.810332	0.937425	0.988601	0.999465
Dsp	0	0	0	0	0	0	0	0.534356	0.854006	0.810795	0.937425	0.988601	0.999465
Xirp2	0	0	0	0	0	0	0	0.534085	0.855274	0.810824	0.937425	0.988601	0.999465
Vwf	0	0	0	0	0	0	0	0.536254	0.852099	0.811883	0.937425	0.988601	0.999465
Gcn1	0	0	0	0	0	0	0	0.536001	0.854414	0.812127	0.937425	0.988601	0.999465
Alms1	0	0	0	0	0	0	0	0.538911	0.847577	0.813023	0.937425	0.988601	0.999465
Zfhx4	0	0	0	0	0	0	0	0.535198	0.867042	0.813774	0.937425	0.988601	0.999465
Usp34	0	0	0	0	0	0	0	0.550378	0.813202	0.813938	0.937425	0.988601	0.999465
Piezo1	0	0	0	0	0	0	0	0.538175	0.85751	0.814354	0.937425	0.988601	0.999465
Wdfy4	0	0	0	0	0	0	0	0.541421	0.84579	0.814558	0.937425	0.988601	0.999465
Cplane1	0	0	0	0	0	0	0	0.544351	0.835239	0.814563	0.937425	0.988601	0.999465
Lama2	0	0	0	0	0	0	0	0.54405	0.836401	0.814586	0.937425	0.988601	0.999465
Cfap54	0	0	0	0	0	0	0	0.545736	0.834514	0.815433	0.937425	0.988601	0.999465
Map1a	0	0	0	0	0	0	0	0.535795	0.875893	0.815692	0.937425	0.988601	0.999465
Fbn1	0	0	0	0	0	0	0	0.544311	0.84154	0.815855	0.937425	0.988601	0.999465
Cic	1	0	0	0	0	0	0	0.536962	0.873767	0.816233	0.937425	0.988601	0.999465
Htt	0	0	0	0	0	0	0	0.547571	0.834466	0.816778	0.937425	0.988601	0.999465
Golgb1	0	0	0	0	0	0	0	0.546611	0.84101	0.817452	0.937425	0.988601	0.999465
Cacna1h	0	0	0	0	0	0	0	0.538397	0.87976	0.818287	0.937425	0.988601	0.999465
Sdk2	1	0	0	0	0	0	0	0.543368	0.857746	0.818299	0.937425	0.988601	0.999465
Stab1	0	0	0	0	0	0	0	0.548008	0.842909	0.818874	0.937425	0.988601	0.999465
Cul9	0	0	0	0	0	0	0	0.547115	0.857963	0.821144	0.937425	0.988601	0.999465
Ep400	0	0	0	0	0	0	0	0.552053	0.840568	0.821358	0.937425	0.988601	0.999465
Ttc28	0	0	0	0	0	0	0	0.545794	0.869684	0.822234	0.937425	0.988601	0.999465
Cep350	0	0	0	0	0	0	0	0.552308	0.843929	0.822238	0.937425	0.988601	0.999465
Ubr5	0	0	0	0	0	0	0	0.555915	0.832988	0.822536	0.937425	0.988601	0.999465
Gm884	0	0	0	0	0	0	0	0.548364	0.860692	0.822569	0.937425	0.988601	0.999465
Itpr2	0	0	0	0	0	0	0	0.550926	0.85513	0.823428	0.937425	0.988601	0.999465
Fasn	0	0	0	0	0	0	0	0.552487	0.859895	0.82546	0.937425	0.988601	0.999465
Notch1	0	0	0	0	0	0	0	0.550584	0.871935	0.826167	0.937425	0.988601	0.999465
Mast4	0	0	0	0	0	0	0	0.553338	0.864311	0.826878	0.937425	0.988601	0.999465
Cacna1g	0	0	0	0	0	0	0	0.553549	0.866237	0.827371	0.937425	0.988601	0.999465
Prune2	0	0	0	0	0	0	0	0.552952	0.869417	0.827484	0.937425	0.988601	0.999465
Tchh	0	0	0	0	0	0	0	0.55136	0.88209	0.828367	0.937425	0.988601	0.999465
Itpr1	0	0	0	0	0	0	0	0.560176	0.846815	0.82851	0.937425	0.988601	0.999465
Nbea	0	0	0	0	0	0	0	0.561686	0.842379	0.828679	0.937425	0.988601	0.999465
Dscaml1	1	0	0	0	0	0	0	0.555534	0.868278	0.829165	0.937425	0.988601	0.999465
Col6a5	1	0	0	0	0	0	0	0.558219	0.857999	0.829264	0.937425	0.988601	0.999465
Ptprs	0	0	0	0	0	0	0	0.555772	0.868585	0.829401	0.937425	0.988601	0.999465
Cdcp3	0	0	0	0	0	0	0	0.562833	0.842279	0.829474	0.937425	0.988601	0.999465
Flnb	0	0	0	0	0	0	0	0.555163	0.872757	0.829663	0.937425	0.988601	0.999465
Crybg3	0	0	0	0	0	0	0	0.556061	0.869406	0.829752	0.937425	0.988601	0.999465
Arid1b	0	0	0	0	0	0	0	0.553657	0.880767	0.829853	0.937425	0.988601	0.999465
Ankrd11	0	0	0	0	0	0	0	0.556319	0.871492	0.830294	0.937425	0.988601	0.999465
Ints1	0	0	0	0	0	0	0	0.557995	0.864542	0.830306	0.937425	0.988601	0.999465
Crocc	0	0	0	0	0	0	0	0.559606	0.860801	0.830792	0.937425	0.988601	0.999465
Vcan	0	0	0	0	0	0	0	0.557903	0.86789	0.830827	0.937425	0.988601	0.999465
Atm	0	0	0	0	0	0	0	0.569069	0.828741	0.830906	0.937425	0.988601	0.999465
Tln1	0	0	0	0	0	0	0	0.565005	0.843536	0.831274	0.937425	0.988601	0.999465
Mtor	0	0	0	0	0	0	0	0.563886	0.84759	0.831309	0.937425	0.988601	0.999465
Fcgbp	0	0	0	0	0	0	0	0.559655	0.864671	0.831526	0.937425	0.988601	0.999465
Shank1	0	0	0	0	0	0	0	0.55717	0.877467	0.831895	0.937425	0.988601	0.999465
Sptbn2	0	0	0	0	0	0	0	0.564612	0.848616	0.832031	0.937425	0.988601	0.999465
Muc6	0	0	0	0	0	0	0	0.558489	0.873265	0.832164	0.937425	0.988601	0.999465
Lrba	0	0	0	0	0	0	0	0.567414	0.841155	0.832472	0.937425	0.988601	0.999465
Unc79	0	0	0	0	0	0	0	0.563749	0.854959	0.832661	0.937425	0.988601	0.999465
Rev3l	0	0	0	0	0	0	0	0.567043	0.844244	0.832856	0.937425	0.988601	0.999465
Vps13a	0	0	0	0	0	0	0	0.570874	0.833706	0.833277	0.937425	0.988601	0.999465
Igfn1	0	0	0	0	0	0	0	0.562123	0.867127	0.833732	0.937425	0.988601	0.999465
Prrc2c	0	0	0	0	0	0	0	0.570715	0.836513	0.833782	0.937425	0.988601	0.999465
Myh14	0	0	0	0	0	0	0	0.565089	0.855906	0.833792	0.937425	0.988601	0.999465
Notch2	0	0	0	0	0	0	0	0.562565	0.868657	0.834314	0.937425	0.988601	0.999465
Lrrc37a	0	0	0	0	0	0	0	0.564157	0.86242	0.834344	0.937425	0.988601	0.999465
Brca2	0	0	0	0	0	0	0	0.564809	0.862689	0.834856	0.937425	0.988601	0.999465
Cad	0	0	0	0	0	0	0	0.566029	0.858509	0.834949	0.937425	0.988601	0.999465
Cfap46	0	0	0	0	0	0	0	0.570432	0.842969	0.834962	0.937425	0.988601	0.999465
Zfhx2	0	0	0	0	0	0	0	0.559751	0.886231	0.835124	0.937425	0.988601	0.999465
Chd8	0	0	0	0	0	0	0	0.567811	0.853038	0.835161	0.937425	0.988601	0.999465
Hectd1	0	0	0	0	0	0	0	0.568397	0.851716	0.835314	0.937425	0.988601	0.999465
Cep250	1	0	0	0	0	0	0	0.573055	0.836736	0.835438	0.937425	0.988601	0.999465
Plxnd1	0	0	0	0	0	0	0	0.561815	0.879418	0.835562	0.937425	0.988601	0.999465
9530053A07Rik	0	0	0	0	0	0	0	0.565739	0.864495	0.835841	0.937425	0.988601	0.999465
Bod1l	0	0	0	0	0	0	0	0.566346	0.865795	0.836503	0.937425	0.988601	0.999465
Cfap47	0	0	0	0	0	0	0	0.573444	0.842506	0.836955	0.937425	0.988601	0.999465
Wnk2	0	0	0	0	0	0	0	0.563381	0.881929	0.83708	0.937425	0.988601	0.999465
Mki67	0	0	0	0	0	0	0	0.567446	0.866102	0.837335	0.937425	0.988601	0.999465
Sdk1	0	0	0	0	0	0	0	0.56944	0.85888	0.837421	0.937425	0.988601	0.999465
Tacc2	0	0	0	0	0	0	0	0.565331	0.87567	0.83747	0.937425	0.988601	0.999465
Pkd1l2	0	0	0	0	0	0	0	0.568968	0.861871	0.837644	0.937425	0.988601	0.999465
Arhgef17	0	0	0	0	0	0	0	0.566533	0.873382	0.837944	0.937425	0.988601	0.999465
Tep1	0	0	0	0	0	0	0	0.573457	0.847674	0.838032	0.937425	0.988601	0.999465
Apc	0	0	0	0	0	0	0	0.569711	0.86164	0.838123	0.937425	0.988601	0.999465
Prrc2b	0	0	0	0	0	0	0	0.567522	0.870459	0.838149	0.937425	0.988601	0.999465
Pde4dip	0	0	0	0	0	0	0	0.576135	0.839411	0.838149	0.937425	0.988601	0.999465
Akap13	0	0	0	0	0	0	0	0.569592	0.8623	0.838161	0.937425	0.988601	0.999465
Ptprf	1	0	0	0	0	0	0	0.568743	0.865681	0.838164	0.937425	0.988601	0.999465
Usp24	0	0	0	0	0	0	0	0.577935	0.833965	0.838188	0.937425	0.988601	0.999465
Dock6	0	0	0	0	0	0	0	0.571084	0.858813	0.838559	0.937425	0.988601	0.999465
Myo9a	1	0	0	0	0	0	0	0.578042	0.836705	0.838853	0.937425	0.988601	0.999465
Mga	0	0	0	0	0	0	0	0.57377	0.851547	0.839025	0.937425	0.988601	0.999465
Stab2	0	0	0	0	0	0	0	0.575464	0.845804	0.839034	0.937425	0.988601	0.999465
Fam186a	0	0	0	0	0	0	0	0.568893	0.870246	0.839079	0.937425	0.988601	0.999465
Gm9195	0	0	0	0	0	0	0	0.573414	0.85345	0.839152	0.937425	0.988601	0.999465
Nipbl	0	0	0	0	0	0	0	0.578124	0.839837	0.839601	0.937425	0.988601	0.999465
Obsl1	0	0	0	0	0	0	0	0.56715	0.881325	0.83967	0.937425	0.988601	0.999465
Prrc2a	0	0	0	0	0	0	0	0.574299	0.855013	0.840069	0.937425	0.988601	0.999465
Mtcl1	0	0	0	0	0	0	0	0.565515	0.89265	0.840198	0.937425	0.988601	0.999465
Myo7a	0	0	0	0	0	0	0	0.57211	0.86434	0.840292	0.937425	0.988601	0.999465
Nf1	0	0	0	0	0	0	0	0.578453	0.842448	0.840381	0.937425	0.988601	0.999465
Flna	0	0	0	0	0	0	0	0.573187	0.865658	0.841279	0.937425	0.988601	0.999465
Zfyve26	0	0	0	0	0	0	0	0.576013	0.855377	0.841322	0.937425	0.988601	0.999465
Hivep1	0	0	0	0	0	0	0	0.568196	0.887971	0.841425	0.937425	0.988601	0.999465
Chd6	0	0	0	0	0	0	0	0.576337	0.857204	0.841896	0.937425	0.988601	0.999465
Arid1a	0	0	0	0	0	0	0	0.570887	0.879014	0.841938	0.937425	0.988601	0.999465
Zfp462	0	0	0	0	0	0	0	0.56903	0.889158	0.84219	0.937425	0.988601	0.999465
Prpf8	0	0	0	0	0	0	0	0.579594	0.850259	0.842767	0.937425	0.988601	0.999465
Ptpn13	0	0	0	0	0	0	0	0.577085	0.860652	0.84306	0.937425	0.988601	0.999465
Dmxl1	0	0	0	0	0	0	0	0.579806	0.851892	0.843237	0.937425	0.988601	0.999465
Pcnx	0	0	0	0	0	0	0	0.57603	0.868344	0.843725	0.937425	0.988601	0.999465
Abca7	0	0	0	0	0	0	0	0.578046	0.861518	0.843881	0.937425	0.988601	0.999465
Epg5	0	0	0	0	0	0	0	0.580647	0.852668	0.843963	0.937425	0.988601	0.999465
Myh7b	0	0	0	0	0	0	0	0.576683	0.868068	0.844127	0.937425	0.988601	0.999465
Shroom3	0	0	0	0	0	0	0	0.571155	0.894063	0.844392	0.937425	0.988601	0.999465
Nrxn2	0	0	0	0	0	0	0	0.572726	0.893982	0.845483	0.937425	0.988601	0.999465
Myo10	0	0	0	0	0	0	0	0.580341	0.863971	0.845902	0.937425	0.988601	0.999465
Ncor1	0	0	0	0	0	0	0	0.583905	0.851356	0.845908	0.937425	0.988601	0.999465
Nsd1	0	0	0	0	0	0	0	0.580572	0.86605	0.846435	0.937425	0.988601	0.999465
Sorl1	0	0	0	0	0	0	0	0.581714	0.861924	0.846461	0.937425	0.988601	0.999465
Tpr	0	0	0	0	0	0	0	0.588002	0.841636	0.846638	0.937425	0.988601	0.999465
Ranbp2	0	0	0	0	0	0	0	0.583837	0.857127	0.846993	0.937425	0.988601	0.999465
Myo18a	0	0	0	0	0	0	0	0.583005	0.860622	0.847094	0.937425	0.988601	0.999465
Wnk1	0	0	0	0	0	0	0	0.582803	0.86143	0.847107	0.937425	0.988601	0.999465
Tenm1	0	0	0	0	0	0	0	0.584323	0.857877	0.847465	0.937425	0.988601	0.999465
Evpl	0	0	0	0	0	0	0	0.577947	0.883113	0.847498	0.937425	0.988601	0.999465
Plxna1	1	0	0	0	0	0	0	0.581287	0.871797	0.847924	0.937425	0.988601	0.999465
Son	0	0	0	0	0	0	0	0.578504	0.883716	0.847975	0.937425	0.988601	0.999465
Kif26a	0	0	0	0	0	0	0	0.576502	0.895531	0.848332	0.937425	0.988601	0.999465
Col6a4	0	0	0	0	0	0	0	0.584024	0.864259	0.848455	0.937425	0.988601	0.999465
Zdbf2	0	0	0	0	0	0	0	0.576927	0.894499	0.848482	0.937425	0.988601	0.999465
Ankhd1	1	0	0	0	0	0	0	0.584631	0.86366	0.848745	0.937425	0.988601	0.999465
Scn5a	0	0	0	0	0	0	0	0.581865	0.8751	0.848887	0.937425	0.988601	0.999465
Pcnx3	0	0	0	0	0	0	0	0.582456	0.873306	0.848986	0.937425	0.988601	0.999465
BC067074	1	0	0	0	0	0	0	0.580037	0.884364	0.849122	0.937425	0.988601	0.999465
Igf2r	0	0	0	0	0	0	0	0.585943	0.861453	0.84923	0.937425	0.988601	0.999465
Crebbp	0	0	0	0	0	0	0	0.589004	0.851248	0.849298	0.937425	0.988601	0.999465
Ltbp4	0	0	0	0	0	0	0	0.582307	0.876517	0.849423	0.937425	0.988601	0.999465
Shank3	0	0	0	0	0	0	0	0.578638	0.893012	0.849453	0.937425	0.988601	0.999465
Ankrd17	0	0	0	0	0	0	0	0.585335	0.869707	0.850314	0.937425	0.988601	0.999465
Cenpf	0	0	0	0	0	0	0	0.589794	0.854083	0.850387	0.937425	0.988601	0.999465
Dop1b	0	0	0	0	0	0	0	0.585772	0.869505	0.850573	0.937425	0.988601	0.999465
Hivep3	0	0	0	0	0	0	0	0.580268	0.893348	0.850622	0.937425	0.988601	0.999465
Hivep2	0	0	0	0	0	0	0	0.580997	0.890214	0.850669	0.937425	0.988601	0.999465
Sptbn1	0	0	0	0	0	0	0	0.589508	0.857777	0.850917	0.937425	0.988601	0.999465
Col6a6	0	0	0	0	0	0	0	0.587319	0.866139	0.851013	0.937425	0.988601	0.999465
Abca12	0	0	0	0	0	0	0	0.590889	0.854342	0.851164	0.937425	0.988601	0.999465
Acaca	0	0	0	0	0	0	0	0.594366	0.843913	0.851318	0.937425	0.988601	0.999465
Jmjd1c	0	0	0	0	0	0	0	0.58694	0.869954	0.851437	0.937425	0.988601	0.999465
Map1b	0	0	0	0	0	0	0	0.581681	0.893642	0.851633	0.937425	0.988601	0.999465
Prr12	0	0	0	0	0	0	0	0.582049	0.895949	0.852209	0.937425	0.988601	0.999465
Triobp	0	0	0	0	0	0	0	0.587767	0.871529	0.852265	0.937425	0.988601	0.999465
Setd1b	0	0	0	0	0	0	0	0.58239	0.895303	0.852352	0.937425	0.988601	0.999465
Lamb2	0	0	0	0	0	0	0	0.590159	0.867357	0.853127	0.937425	0.988601	0.999465
Nav3	0	0	0	0	0	0	0	0.589248	0.872541	0.853431	0.937425	0.988601	0.999465
Med13l	0	0	0	0	0	0	0	0.588343	0.876674	0.853524	0.937425	0.988601	0.999465
Gpr179	0	0	0	0	0	0	0	0.587109	0.881856	0.853539	0.937425	0.988601	0.999465
Otogl	1	0	0	0	0	0	0	0.598074	0.844257	0.853792	0.937425	0.988601	0.999465
Plxnb1	0	0	0	0	0	0	0	0.590705	0.869948	0.85395	0.937425	0.988601	0.999465
Spg11	0	0	0	0	0	0	0	0.592011	0.866466	0.854196	0.937425	0.988601	0.999465
Adgrg4	0	0	0	0	0	0	0	0.587487	0.884925	0.854275	0.937425	0.988601	0.999465
Mical3	0	0	0	0	0	0	0	0.592407	0.867	0.854554	0.937425	0.988601	0.999465
Ptprb	0	0	0	0	0	0	0	0.591727	0.869783	0.8546	0.937425	0.988601	0.999465
Myh9	0	0	0	0	0	0	0	0.594171	0.864019	0.855174	0.937425	0.988601	0.999465
Brwd1	0	0	0	0	0	0	0	0.597783	0.85375	0.855566	0.937425	0.988601	0.999465
Med12	0	0	0	0	0	0	0	0.600589	0.845109	0.855607	0.937425	0.988601	0.999465
Myo9b	0	0	0	0	0	0	0	0.597546	0.854998	0.855659	0.937425	0.988601	0.999465
Nav1	0	0	0	0	0	0	0	0.591113	0.879611	0.855856	0.937425	0.988601	0.999465
Plxnb2	0	0	0	0	0	0	0	0.593678	0.869974	0.855923	0.937425	0.988601	0.999465
Abca4	0	0	0	0	0	0	0	0.597425	0.858327	0.856229	0.937425	0.988601	0.999465
Ralgapa1	0	0	0	0	0	0	0	0.598028	0.856694	0.856305	0.937425	0.988601	0.999465
Scn8a	0	0	0	0	0	0	0	0.592478	0.877278	0.856379	0.937425	0.988601	0.999465
Dscam	0	0	0	0	0	0	0	0.593606	0.872917	0.856388	0.937425	0.988601	0.999465
Spta1	0	0	0	0	0	0	0	0.602273	0.843969	0.856444	0.937425	0.988601	0.999465
Tecta	0	0	0	0	0	0	0	0.591014	0.884463	0.856563	0.937425	0.988601	0.999465
Plce1	0	0	0	0	0	0	0	0.596873	0.862374	0.856638	0.937425	0.988601	0.999465
Ank3	0	0	0	0	0	0	0	0.594619	0.870639	0.856659	0.937425	0.988601	0.999465
Sbf1	0	0	0	0	0	0	0	0.594759	0.870813	0.856781	0.937425	0.988601	0.999465
Cacna1d	0	0	0	0	0	0	0	0.59828	0.858315	0.856784	0.937425	0.988601	0.999465
Chd5	0	0	0	0	0	0	0	0.595489	0.868252	0.856808	0.937425	0.988601	0.999465
Setd2	0	0	0	0	0	0	0	0.598123	0.861118	0.857216	0.937425	0.988601	0.999465
Nbeal1	0	0	0	0	0	0	0	0.605825	0.838298	0.857471	0.937425	0.988601	0.999465
Zfp318	0	0	0	0	0	0	0	0.595498	0.873704	0.857768	0.937425	0.988601	0.999465
Dlec1	2	0	0	0	0	0	0	0.595703	0.873105	0.857785	0.937425	0.988601	0.999465
Abca1	0	0	0	0	0	0	0	0.598935	0.861915	0.857894	0.937425	0.988601	0.999465
Crybg1	0	0	0	0	0	0	0	0.592487	0.887424	0.857998	0.937425	0.988601	0.999465
Akap6	0	0	0	0	0	0	0	0.591885	0.89016	0.85801	0.937425	0.988601	0.999465
Pole	0	0	0	0	0	0	0	0.602308	0.851513	0.858037	0.937425	0.988601	0.999465
Dock8	0	0	0	0	0	0	0	0.597602	0.869108	0.858342	0.937425	0.988601	0.999465
Kat6a	1	0	0	0	0	0	0	0.59756	0.871115	0.858661	0.937425	0.988601	0.999465
Setx	0	0	0	0	0	0	0	0.601652	0.856933	0.858694	0.937425	0.988601	0.999465
Usp9x	0	0	0	0	0	0	0	0.604433	0.848194	0.858713	0.937425	0.988601	0.999465
Bdp1	0	0	0	0	0	0	0	0.601793	0.858297	0.859049	0.937425	0.988601	0.999465
Zfp292	0	0	0	0	0	0	0	0.595099	0.883387	0.8591	0.937425	0.988601	0.999465
Dido1	0	0	0	0	0	0	0	0.598144	0.87158	0.859131	0.937425	0.988601	0.999465
Otof	0	0	0	0	0	0	0	0.599693	0.866058	0.859152	0.937425	0.988601	0.999465
Snrnp200	0	0	0	0	0	0	0	0.60214	0.859038	0.859416	0.937425	0.988601	0.999465
Svil	0	0	0	0	0	0	0	0.601815	0.860869	0.859557	0.937425	0.988601	0.999465
Wdr90	0	0	0	0	0	0	0	0.596858	0.879306	0.859598	0.937425	0.988601	0.999465
Med12l	0	0	0	0	0	0	0	0.602796	0.858382	0.85971	0.937425	0.988601	0.999465
Myh10	0	0	0	0	0	0	0	0.603536	0.85604	0.859727	0.937425	0.988601	0.999465
Urb1	0	0	0	0	0	0	0	0.601553	0.862706	0.859734	0.937425	0.988601	0.999465
D430041D05Rik	0	0	0	0	0	0	0	0.59663	0.882604	0.859981	0.937425	0.988601	0.999465
Ccdc88c	0	0	0	0	0	0	0	0.597728	0.878186	0.859983	0.937425	0.988601	0.999465
Numa1	0	0	0	0	0	0	0	0.603355	0.858026	0.859999	0.937425	0.988601	0.999465
Itgb4	0	0	0	0	0	0	0	0.599614	0.87182	0.860129	0.937425	0.988601	0.999465
Col5a1	1	0	0	0	0	0	0	0.604956	0.853746	0.860168	0.937425	0.988601	0.999465
Soga1	0	0	0	0	0	0	0	0.595116	0.894067	0.86072	0.937425	0.988601	0.999465
Myh6	0	0	0	0	0	0	0	0.600199	0.873915	0.86087	0.937425	0.988601	0.999465
Atg2a	0	0	0	0	0	0	0	0.601324	0.869788	0.860878	0.937425	0.988601	0.999465
Sec16a	0	0	0	0	0	0	0	0.599066	0.878891	0.860972	0.937425	0.988601	0.999465
Ltbp2	1	0	0	0	0	0	0	0.601225	0.870758	0.860978	0.937425	0.988601	0.999465
Ank1	0	0	0	0	0	0	0	0.600354	0.874828	0.861127	0.937425	0.988601	0.999465
2610507B11Rik	0	0	0	0	0	0	0	0.606844	0.852869	0.861201	0.937425	0.988601	0.999465
Mprip	0	0	0	0	0	0	0	0.604237	0.862909	0.861495	0.937425	0.988601	0.999465
Cep192	0	0	0	0	0	0	0	0.606255	0.857443	0.861735	0.937425	0.988601	0.999465
Wdr81	0	0	0	0	0	0	0	0.597965	0.888874	0.861828	0.937425	0.988601	0.999465
Cenpe	0	0	0	0	0	0	0	0.609179	0.850367	0.862165	0.937425	0.988601	0.999465
Arhgap23	0	0	0	0	0	0	0	0.596367	0.898792	0.862207	0.937425	0.988601	0.999465
Golga4	0	0	0	0	0	0	0	0.606182	0.860794	0.862335	0.937425	0.988601	0.999465
Cnot1	0	0	0	0	0	0	0	0.606265	0.861366	0.862497	0.937425	0.988601	0.999465
Myh11	1	0	0	0	0	0	0	0.607341	0.857876	0.862499	0.937425	0.988601	0.999465
Unc13a	0	0	0	0	0	0	0	0.604517	0.867608	0.862539	0.937425	0.988601	0.999465
Shank2	0	0	0	0	0	0	0	0.597144	0.897784	0.862579	0.937425	0.988601	0.999465
Atg2b	0	0	0	0	0	0	0	0.604129	0.870144	0.862745	0.937425	0.988601	0.999465
Adamts20	0	0	0	0	0	0	0	0.606721	0.861278	0.86277	0.937425	0.988601	0.999465
Heatr5b	0	0	0	0	0	0	0	0.606173	0.864283	0.862986	0.937425	0.988601	0.999465
Pkd1l3	1	0	0	0	0	0	0	0.605313	0.867473	0.863015	0.937425	0.988601	0.999465
Tnc	0	0	0	0	0	0	0	0.600777	0.886157	0.863244	0.937425	0.988601	0.999465
Dlg5	0	0	0	0	0	0	0	0.600443	0.888444	0.863378	0.937425	0.988601	0.999465
Cilp2	0	0	0	0	0	0	0	0.59591	0.910886	0.863465	0.937425	0.988601	0.999465
Grin2d	0	0	0	0	0	0	0	0.597349	0.904015	0.863551	0.937425	0.988601	0.999465
Cntrl	0	0	0	0	0	0	0	0.611419	0.851899	0.863883	0.937425	0.988601	0.999465
Arfgef3	0	0	0	0	0	0	0	0.605106	0.873451	0.863949	0.937425	0.988601	0.999465
Casz1	0	0	0	0	0	0	0	0.599374	0.899291	0.864246	0.937425	0.988601	0.999465
Dock7	0	0	0	0	0	0	0	0.609981	0.860743	0.864727	0.937425	0.988601	0.999465
Mylk	0	0	0	0	0	0	0	0.604594	0.880664	0.864833	0.937425	0.988601	0.999465
Myof	0	0	0	0	0	0	0	0.613787	0.850755	0.865124	0.937425	0.988601	0.999465
Lrrk1	0	0	0	0	0	0	0	0.606282	0.876478	0.865218	0.937425	0.988601	0.999465
Pkdrej	0	0	0	0	0	0	0	0.600555	0.902961	0.86551	0.937425	0.988601	0.999465
Chd4	0	0	0	0	0	0	0	0.611048	0.862099	0.865655	0.937425	0.988601	0.999465
Myh3	0	0	0	0	0	0	0	0.608733	0.870128	0.865673	0.937425	0.988601	0.999465
Zfp407	0	0	0	0	0	0	0	0.60265	0.89534	0.865823	0.937425	0.988601	0.999465
D630045J12Rik	0	0	0	0	0	0	0	0.605652	0.883715	0.866002	0.937425	0.988601	0.999465
Ptprq	0	0	0	0	0	0	0	0.6102	0.866872	0.866011	0.937425	0.988601	0.999465
Kif1a	0	0	0	0	0	0	0	0.611582	0.863508	0.866256	0.937425	0.988601	0.999465
Ccdc162	0	0	0	0	0	0	0	0.613574	0.857259	0.866299	0.937425	0.988601	0.999465
Hcfc1	1	0	0	0	0	0	0	0.607199	0.880582	0.866478	0.937425	0.988601	0.999465
Dock10	0	0	0	0	0	0	0	0.614632	0.855061	0.866521	0.937425	0.988601	0.999465
C2cd3	0	0	0	0	0	0	0	0.608944	0.875214	0.866694	0.937425	0.988601	0.999465
Cep290	0	0	0	0	0	0	0	0.618467	0.844615	0.866715	0.937425	0.988601	0.999465
Zc3h13	0	0	0	0	0	0	0	0.618508	0.845516	0.866933	0.937425	0.988601	0.999465
Atrx	0	0	0	0	0	0	0	0.613831	0.859745	0.866944	0.937425	0.988601	0.999465
Col11a2	0	0	0	0	0	0	0	0.612603	0.864192	0.867023	0.937425	0.988601	0.999465
Ccdc187	0	0	0	0	0	0	0	0.611138	0.869904	0.867149	0.937425	0.988601	0.999465
Ice1	0	0	0	0	0	0	0	0.607948	0.883175	0.86738	0.937425	0.988601	0.999465
Nin	0	0	0	0	0	0	0	0.61419	0.861571	0.867517	0.937425	0.988601	0.999465
Kntc1	0	0	0	0	0	0	0	0.617352	0.851758	0.867531	0.937425	0.988601	0.999465
Scn10a	0	0	0	0	0	0	0	0.607942	0.884396	0.86757	0.937425	0.988601	0.999465
Usp9y	0	0	0	0	0	0	0	0.616525	0.854472	0.867573	0.937425	0.988601	0.999465
Heatr5a	0	0	0	0	0	0	0	0.610723	0.874104	0.867626	0.937425	0.988601	0.999465
Adamts9	0	0	0	0	0	0	0	0.614922	0.860479	0.867762	0.937425	0.988601	0.999465
Sipa1l3	0	0	0	0	0	0	0	0.608729	0.882633	0.867789	0.937425	0.988601	0.999465
Myh8	0	0	0	0	0	0	0	0.61054	0.876284	0.867884	0.937425	0.988601	0.999465
Fer1l5	0	0	0	0	0	0	0	0.616766	0.855351	0.867897	0.937425	0.988601	0.999465
Cep295	0	0	0	0	0	0	0	0.616459	0.856731	0.867982	0.937425	0.988601	0.999465
Mast1	0	0	0	0	0	0	0	0.608878	0.883393	0.868005	0.937425	0.988601	0.999465
Unc13c	0	0	0	0	0	0	0	0.616722	0.857199	0.868237	0.937425	0.988601	0.999465
Greb1	0	0	0	0	0	0	0	0.610026	0.882166	0.868534	0.937425	0.988601	0.999465
Dnajc13	0	0	0	0	0	0	0	0.618986	0.852267	0.868637	0.937425	0.988601	0.999465
Baz2b	0	0	0	0	0	0	0	0.614262	0.867974	0.868755	0.937425	0.988601	0.999465
Plxna3	0	0	0	0	0	0	0	0.61404	0.870932	0.869148	0.937425	0.988601	0.999465
Alpk2	0	0	0	0	0	0	0	0.608607	0.892014	0.869159	0.937425	0.988601	0.999465
Arhgef4	1	0	0	0	0	0	0	0.611294	0.882053	0.869309	0.937425	0.988601	0.999465
Vwa8	0	0	0	0	0	0	0	0.613595	0.873682	0.869353	0.937425	0.988601	0.999465
Adgrb1	0	0	0	0	0	0	0	0.612966	0.878052	0.869706	0.937425	0.988601	0.999465
Mcm3ap	0	0	0	0	0	0	0	0.61194	0.882383	0.869775	0.937425	0.988601	0.999465
Polr2a	0	0	0	0	0	0	0	0.614597	0.874135	0.870057	0.937425	0.988601	0.999465
Ptprz1	0	0	0	0	0	0	0	0.61292	0.881457	0.87024	0.937425	0.988601	0.999465
Myh4	0	0	0	0	0	0	0	0.616786	0.868078	0.870339	0.937425	0.988601	0.999465
Nup205	0	0	0	0	0	0	0	0.617055	0.867307	0.870364	0.937425	0.988601	0.999465
Pcdh15	0	0	0	0	0	0	0	0.614047	0.878112	0.870392	0.937425	0.988601	0.999465
Phlpp1	0	0	0	0	0	0	0	0.610005	0.895092	0.870494	0.937425	0.988601	0.999465
Acan	0	0	0	0	0	0	0	0.610714	0.892612	0.870582	0.937425	0.988601	0.999465
Frem1	0	0	0	0	0	0	0	0.615607	0.875136	0.870858	0.937425	0.988601	0.999465
Smarca4	1	0	0	0	0	0	0	0.617041	0.870253	0.870882	0.937425	0.988601	0.999465
F5	0	0	0	0	0	0	0	0.6163	0.873796	0.871056	0.937425	0.988601	0.999465
Mast2	0	0	0	0	0	0	0	0.614732	0.881345	0.871354	0.937425	0.988601	0.999465
Spag17	0	0	0	0	0	0	0	0.621133	0.859311	0.871354	0.937425	0.988601	0.999465
Col27a1	0	0	0	0	0	0	0	0.619036	0.86746	0.871612	0.937425	0.988601	0.999465
Cep164	0	0	0	0	0	0	0	0.618151	0.870863	0.871683	0.937425	0.988601	0.999465
Rif1	0	0	0	0	0	0	0	0.617833	0.872314	0.871744	0.937425	0.988601	0.999465
Tns1	0	0	0	0	0	0	0	0.615839	0.879609	0.871757	0.937425	0.988601	0.999465
Fancm	0	0	0	0	0	0	0	0.614856	0.884026	0.871865	0.937425	0.988601	0.999465
Cul7	0	0	0	0	0	0	0	0.615044	0.884552	0.872066	0.937425	0.988601	0.999465
Mgam2-ps	0	0	0	0	0	0	0	0.61983	0.867527	0.872112	0.937425	0.988601	0.999465
Myh1	0	0	0	0	0	0	0	0.618087	0.873942	0.872186	0.937425	0.988601	0.999465
Fndc1	0	0	0	0	0	0	0	0.614948	0.885957	0.872228	0.937425	0.988601	0.999465
Cep170b	0	0	0	0	0	0	0	0.613643	0.891949	0.872327	0.937425	0.988601	0.999465
Scrib	0	0	0	0	0	0	0	0.616295	0.883537	0.872681	0.937425	0.988601	0.999465
Dock3	0	0	0	0	0	0	0	0.62314	0.860207	0.872748	0.937425	0.988601	0.999465
Dip2a	1	0	0	0	0	0	0	0.617402	0.880176	0.872814	0.937425	0.988601	0.999465
Robo1	1	0	0	0	0	0	0	0.618261	0.877085	0.872827	0.937425	0.988601	0.999465
Arhgap21	0	0	0	0	0	0	0	0.619775	0.871802	0.872848	0.937425	0.988601	0.999465
Zswim8	0	0	0	0	0	0	0	0.618113	0.878175	0.872926	0.937425	0.988601	0.999465
Ros1	0	0	0	0	0	0	0	0.62323	0.862347	0.873214	0.937425	0.988601	0.999465
Tet1	0	0	0	0	0	0	0	0.616599	0.886677	0.873367	0.937425	0.988601	0.999465
Kif21b	0	0	0	0	0	0	0	0.619518	0.875725	0.873375	0.937425	0.988601	0.999465
Asxl3	0	0	0	0	0	0	0	0.615963	0.889984	0.873481	0.937425	0.988601	0.999465
Helz	0	0	0	0	0	0	0	0.620441	0.87312	0.873489	0.937425	0.988601	0.999465
Cacna1s	0	0	0	0	0	0	0	0.621626	0.872152	0.874042	0.937425	0.988601	0.999465
Tspoap1	0	0	0	0	0	0	0	0.619565	0.880354	0.874184	0.937425	0.988601	0.999465
Lmtk3	0	0	0	0	0	0	0	0.612471	0.912351	0.87433	0.937425	0.988601	0.999465
Plxna4	0	0	0	0	0	0	0	0.621719	0.873478	0.874333	0.937425	0.988601	0.999465
Kdm6b	0	0	0	0	0	0	0	0.61795	0.888254	0.874449	0.937425	0.988601	0.999465
Kat6b	0	0	0	0	0	0	0	0.620647	0.878112	0.874473	0.937425	0.988601	0.999465
Gm45861	1	0	0	0	0	0	0	0.633123	0.840244	0.874518	0.937425	0.988601	0.999465
Ascc3	0	0	0	0	0	0	0	0.630068	0.849009	0.874632	0.937425	0.988601	0.999465
Adgrb2	0	0	0	0	0	0	0	0.617305	0.892522	0.874695	0.937425	0.988601	0.999465
Prex1	0	0	0	0	0	0	0	0.620785	0.879017	0.87471	0.937425	0.988601	0.999465
Lamb1	0	0	0	0	0	0	0	0.624615	0.865837	0.87471	0.937425	0.988601	0.999465
Myh13	0	0	0	0	0	0	0	0.624652	0.866513	0.874858	0.937425	0.988601	0.999465
Nup214	0	0	0	0	0	0	0	0.619335	0.886084	0.874966	0.937425	0.988601	0.999465
Pcsk5	0	0	0	0	0	0	0	0.624118	0.870587	0.875278	0.937425	0.988601	0.999465
Eif4g3	0	0	0	0	0	0	0	0.621262	0.882272	0.875539	0.937425	0.988601	0.999465
Scn4a	0	0	0	0	0	0	0	0.61984	0.889112	0.875747	0.937425	0.988601	0.999465
Tanc1	0	0	0	0	0	0	0	0.621483	0.885122	0.876133	0.937425	0.988601	0.999465
Armcx4	0	0	0	0	0	0	0	0.620325	0.891043	0.876339	0.937425	0.988601	0.999465
Pikfyve	0	0	0	0	0	0	0	0.630986	0.85517	0.876447	0.937425	0.988601	0.999465
Col4a2	0	0	0	0	0	0	0	0.625756	0.871978	0.876516	0.937425	0.988601	0.999465
Zfp236	0	0	0	0	0	0	0	0.623408	0.880793	0.876606	0.937425	0.988601	0.999465
Dmbt1	0	0	0	0	0	0	0	0.627346	0.867697	0.876698	0.937425	0.988601	0.999465
Afdn	0	0	0	0	0	0	0	0.630352	0.858621	0.87676	0.937425	0.988601	0.999465
Scn3a	0	0	0	0	0	0	0	0.625456	0.874658	0.876807	0.937425	0.988601	0.999465
2900026A02Rik	0	0	0	0	0	0	0	0.620089	0.8959	0.876908	0.937425	0.988601	0.999465
Nup210	0	0	0	0	0	0	0	0.623939	0.881888	0.877108	0.937425	0.988601	0.999465
Dock5	0	0	0	0	0	0	0	0.629962	0.86204	0.877195	0.937425	0.988601	0.999465
Setd1a	0	0	0	0	0	0	0	0.623717	0.885088	0.87749	0.937425	0.988601	0.999465
Espn	0	0	0	0	0	0	0	0.618567	0.907128	0.877493	0.937425	0.988601	0.999465
Lct	0	0	0	0	0	0	0	0.624486	0.882625	0.877561	0.937425	0.988601	0.999465
Tanc2	0	0	0	0	0	0	0	0.627863	0.870772	0.877567	0.937425	0.988601	0.999465
Myo5b	0	0	0	0	0	0	0	0.629891	0.864898	0.877697	0.937425	0.988601	0.999465
Ubr3	0	0	0	0	0	0	0	0.627597	0.873585	0.877908	0.937425	0.988601	0.999465
C2cd6	0	0	0	0	0	0	0	0.626371	0.878184	0.877964	0.937425	0.988601	0.999465
Col5a3	0	0	0	0	0	0	0	0.630444	0.864854	0.878017	0.937425	0.988601	0.999465
Ptpru	0	0	0	0	0	0	0	0.625294	0.884751	0.878393	0.937425	0.988601	0.999465
Baz2a	0	0	0	0	0	0	0	0.630554	0.866527	0.878395	0.937425	0.988601	0.999465
Kif13b	0	0	0	0	0	0	0	0.630125	0.868441	0.878494	0.937425	0.988601	0.999465
Adamtsl1	0	0	0	0	0	0	0	0.628603	0.873543	0.878502	0.937425	0.988601	0.999465
Med13	0	0	0	0	0	0	0	0.628745	0.873323	0.878549	0.937425	0.988601	0.999465
Ak9	1	0	0	0	0	0	0	0.631248	0.865714	0.878648	0.937425	0.988601	0.999465
Tet3	0	0	0	0	0	0	0	0.622309	0.898658	0.878662	0.937425	0.988601	0.999465
Phldb1	1	0	0	0	0	0	0	0.622594	0.89754	0.878674	0.937425	0.988601	0.999465
Ly75	1	0	0	0	0	0	0	0.63223	0.863103	0.878734	0.937425	0.988601	0.999465
Zfc3h1	0	0	0	0	0	0	0	0.631733	0.864669	0.878746	0.937425	0.988601	0.999465
Patj	0	0	0	0	0	0	0	0.628235	0.877411	0.878952	0.937425	0.988601	0.999465
Heatr1	0	0	0	0	0	0	0	0.630357	0.870867	0.879072	0.937425	0.988601	0.999465
Cdc42bpg	0	0	0	0	0	0	0	0.627342	0.881325	0.879073	0.937425	0.988601	0.999465
Frem3	0	0	0	0	0	0	0	0.624268	0.894006	0.87919	0.937425	0.988601	0.999465
Myo5a	0	0	0	0	0	0	0	0.635066	0.857386	0.879291	0.937425	0.988601	0.999465
Srcin1	0	0	0	0	0	0	0	0.624301	0.894668	0.879307	0.937425	0.988601	0.999465
Ralgapa2	0	0	0	0	0	0	0	0.631836	0.867382	0.879314	0.937425	0.988601	0.999465
Taf1	0	0	0	0	0	0	0	0.631133	0.870483	0.879464	0.937425	0.988601	0.999465
Tarbp1	0	0	0	0	0	0	0	0.62633	0.887629	0.879474	0.937425	0.988601	0.999465
Pdcd11	0	0	0	0	0	0	0	0.628392	0.879979	0.87948	0.937425	0.988601	0.999465
Tsc2	0	0	0	0	0	0	0	0.629686	0.875622	0.879512	0.937425	0.988601	0.999465
Slit1	1	0	0	0	0	0	0	0.627886	0.882726	0.879623	0.937425	0.988601	0.999465
Tubgcp6	0	0	0	0	0	0	0	0.626027	0.889958	0.87965	0.937425	0.988601	0.999465
Rttn	0	0	0	0	0	0	0	0.633498	0.864092	0.879678	0.937425	0.988601	0.999465
Scn9a	0	0	0	0	0	0	0	0.62947	0.878077	0.879804	0.937425	0.988601	0.999465
Eml5	0	0	0	0	0	0	0	0.634225	0.862786	0.879855	0.937425	0.988601	0.999465
Etl4	0	0	0	0	0	0	0	0.627963	0.884213	0.879916	0.937425	0.988601	0.999465
1110002E22Rik	0	0	0	0	0	0	0	0.622885	0.905656	0.879961	0.937425	0.988601	0.999465
Camta1	0	0	0	0	0	0	0	0.6247	0.897584	0.879969	0.937425	0.988601	0.999465
Trp53bp1	0	0	0	0	0	0	0	0.630066	0.877803	0.880113	0.937425	0.988601	0.999465
Nrap	0	0	0	0	0	0	0	0.634899	0.862409	0.880178	0.937425	0.988601	0.999465
Greb1l	0	0	0	0	0	0	0	0.631424	0.874454	0.880343	0.937425	0.988601	0.999465
Rreb1	0	0	0	0	0	0	0	0.623053	0.910937	0.880734	0.937425	0.988601	0.999465
Adamts7	0	0	0	0	0	0	0	0.631303	0.877223	0.88075	0.937425	0.988601	0.999465
Map2	1	0	0	0	0	0	0	0.627397	0.892396	0.88084	0.937425	0.988601	0.999465
Znfx1	0	0	0	0	0	0	0	0.628672	0.887642	0.880885	0.937425	0.988601	0.999465
Gbf1	0	0	0	0	0	0	0	0.633778	0.870004	0.88094	0.937425	0.988601	0.999465
Trpm1	1	0	0	0	0	0	0	0.632605	0.873916	0.880941	0.937425	0.988601	0.999465
Nynrin	0	0	0	0	0	0	0	0.626046	0.899503	0.881055	0.937425	0.988601	0.999465
Plxna2	0	0	0	0	0	0	0	0.629985	0.883919	0.881079	0.937425	0.988601	0.999465
Lrp5	0	0	0	0	0	0	0	0.628612	0.88932	0.881109	0.937425	0.988601	0.999465
Eml6	0	0	0	0	0	0	0	0.63652	0.862834	0.881207	0.937425	0.988601	0.999465
Lamc1	0	0	0	0	0	0	0	0.630911	0.881505	0.881237	0.937425	0.988601	0.999465
Frmpd3	0	0	0	0	0	0	0	0.628482	0.8918	0.881408	0.937425	0.988601	0.999465
Pkd1l1	0	0	0	0	0	0	0	0.635091	0.86931	0.881585	0.937425	0.988601	0.999465
Megf6	0	0	0	0	0	0	0	0.634125	0.87265	0.88162	0.937425	0.988601	0.999465
Arfgef2	0	0	0	0	0	0	0	0.635685	0.867733	0.881643	0.937425	0.988601	0.999465
Ahdc1	0	0	0	0	0	0	0	0.622865	0.922066	0.881903	0.937425	0.988601	0.999465
Map3k1	0	0	0	0	0	0	0	0.628609	0.894749	0.881922	0.937425	0.988601	0.999465
Itsn1	0	0	0	0	0	0	0	0.636549	0.866775	0.88197	0.937425	0.988601	0.999465
Plxnb3	0	0	0	0	0	0	0	0.636205	0.86795	0.881988	0.937425	0.988601	0.999465
Ttc6	0	0	0	0	0	0	0	0.632414	0.88072	0.881999	0.937425	0.988601	0.999465
Trip12	0	0	0	0	0	0	0	0.638581	0.861061	0.882062	0.937425	0.988601	0.999465
Ppl	0	0	0	0	0	0	0	0.633503	0.877294	0.882065	0.937425	0.988601	0.999465
Ltbp1	0	0	0	0	0	0	0	0.632553	0.881087	0.882142	0.937425	0.988601	0.999465
Sipa1l2	0	0	0	0	0	0	0	0.630582	0.888518	0.882164	0.937425	0.988601	0.999465
Zfp646	0	0	0	0	0	0	0	0.628661	0.89661	0.882223	0.937425	0.988601	0.999465
Alk	0	0	0	0	0	0	0	0.630467	0.890336	0.882375	0.937425	0.988601	0.999465
Myom1	0	0	0	0	0	0	0	0.635558	0.872184	0.882379	0.937425	0.988601	0.999465
Col1a1	0	0	0	0	0	0	0	0.634465	0.875895	0.882391	0.937425	0.988601	0.999465
Nup188	0	0	0	0	0	0	0	0.63625	0.870077	0.882404	0.937425	0.988601	0.999465
Disp1	1	0	0	0	0	0	0	0.627296	0.904746	0.882519	0.937425	0.988601	0.999465
Ccdc88b	0	0	0	0	0	0	0	0.63455	0.87765	0.882742	0.937425	0.988601	0.999465
Smchd1	0	0	0	0	0	0	0	0.63913	0.863077	0.882769	0.937425	0.988601	0.999465
Tnrc6c	0	0	0	0	0	0	0	0.631452	0.889109	0.882774	0.937425	0.988601	0.999465
Map3k4	0	0	0	0	0	0	0	0.634485	0.8784	0.882832	0.937425	0.988601	0.999465
Strc	0	0	0	0	0	0	0	0.636166	0.873055	0.88289	0.937425	0.988601	0.999465
Kdm3b	0	0	0	0	0	0	0	0.633287	0.883529	0.882977	0.937425	0.988601	0.999465
Neurl4	0	0	0	0	0	0	0	0.631567	0.890801	0.883101	0.937425	0.988601	0.999465
Spef2	0	0	0	0	0	0	0	0.638036	0.868446	0.883146	0.937425	0.988601	0.999465
Dicer1	0	0	0	0	0	0	0	0.634248	0.881182	0.88316	0.937425	0.988601	0.999465
Scn1a	0	0	0	0	0	0	0	0.635988	0.875477	0.883212	0.937425	0.988601	0.999465
Tnks1bp1	0	0	0	0	0	0	0	0.631427	0.892552	0.883282	0.937425	0.988601	0.999465
Zfp142	0	0	0	0	0	0	0	0.630061	0.898255	0.883297	0.937425	0.988601	0.999465
Ncoa6	0	0	0	0	0	0	0	0.633347	0.885303	0.883299	0.937425	0.988601	0.999465
Mroh1	0	0	0	0	0	0	0	0.635124	0.879314	0.883363	0.937425	0.988601	0.999465
C4b	0	0	0	0	0	0	0	0.635995	0.877223	0.883517	0.937425	0.988601	0.999465
Synm	0	0	0	0	0	0	0	0.629603	0.903005	0.883679	0.937425	0.988601	0.999465
Col2a1	0	0	0	0	0	0	0	0.640538	0.863603	0.883683	0.937425	0.988601	0.999465
F8	0	0	0	0	0	0	0	0.638821	0.869222	0.883744	0.937425	0.988601	0.999465
Lama4	0	0	0	0	0	0	0	0.637025	0.876208	0.883945	0.937425	0.988601	0.999465
Plxnc1	0	0	0	0	0	0	0	0.635272	0.88241	0.883965	0.937425	0.988601	0.999465
Ptprd	0	0	0	0	0	0	0	0.64049	0.865351	0.883988	0.937425	0.988601	0.999465
Dennd4c	0	0	0	0	0	0	0	0.637052	0.876378	0.88399	0.937425	0.988601	0.999465
Zfp106	0	0	0	0	0	0	0	0.640464	0.865774	0.884053	0.937425	0.988601	0.999465
Madd	0	0	0	0	0	0	0	0.635881	0.881392	0.884154	0.937425	0.988601	0.999465
Nhsl1	0	0	0	0	0	0	0	0.630519	0.905231	0.884524	0.937425	0.988601	0.999465
Smarca2	0	0	0	0	0	0	0	0.639397	0.872405	0.884655	0.937425	0.988601	0.999465
Arhgef28	0	0	0	0	0	0	0	0.636731	0.881408	0.884655	0.937425	0.988601	0.999465
Dennd4b	0	0	0	0	0	0	0	0.637146	0.880451	0.884738	0.937425	0.988601	0.999465
Tjp1	0	0	0	0	0	0	0	0.64039	0.870059	0.884805	0.937425	0.988601	0.999465
Dnmt1	0	0	0	0	0	0	0	0.638739	0.875647	0.884845	0.937425	0.988601	0.999465
Abcc8	0	0	0	0	0	0	0	0.63605	0.885686	0.884953	0.937425	0.988601	0.999465
Parp4	0	0	0	0	0	0	0	0.637428	0.880763	0.884954	0.937425	0.988601	0.999465
Sytl2	0	0	0	0	0	0	0	0.6362	0.885358	0.884988	0.937425	0.988601	0.999465
Dock11	0	0	0	0	0	0	0	0.643726	0.861007	0.885008	0.937425	0.988601	0.999465
Mast3	0	0	0	0	0	0	0	0.632685	0.901162	0.885267	0.937425	0.988601	0.999465
Kcp	0	0	0	0	0	0	0	0.637364	0.882901	0.885271	0.937425	0.988601	0.999465
Chd2	0	0	0	0	0	0	0	0.643807	0.862142	0.885275	0.937425	0.988601	0.999465
Togaram1	0	0	0	0	0	0	0	0.63954	0.875568	0.885296	0.937425	0.988601	0.999465
Phf3	0	0	0	0	0	0	0	0.636808	0.885086	0.885301	0.937425	0.988601	0.999465
Nphp4	0	0	0	0	0	0	0	0.637078	0.884257	0.885324	0.937425	0.988601	0.999465
Anapc1	0	0	0	0	0	0	0	0.643471	0.863519	0.885349	0.937425	0.988601	0.999465
Kidins220	0	0	0	0	0	0	0	0.637539	0.882809	0.885358	0.937425	0.988601	0.999465
Slit3	0	0	0	0	0	0	0	0.637085	0.88453	0.885373	0.937425	0.988601	0.999465
Tnrc6b	1	0	0	0	0	0	0	0.63911	0.878085	0.885475	0.937425	0.988601	0.999465
Ubr2	0	0	0	0	0	0	0	0.64314	0.865359	0.885511	0.937425	0.988601	0.999465
Iqgap3	0	0	0	0	0	0	0	0.642055	0.868692	0.885513	0.937425	0.988601	0.999465
Arhgef40	0	0	0	0	0	0	0	0.640616	0.874277	0.885692	0.937425	0.988601	0.999465
Gli2	0	0	0	0	0	0	0	0.63287	0.905521	0.885964	0.937425	0.988601	0.999465
Adamtsl3	0	0	0	0	0	0	0	0.643036	0.868477	0.886035	0.937425	0.988601	0.999465
Siglec1	0	0	0	0	0	0	0	0.63757	0.886908	0.886036	0.937425	0.988601	0.999465
Rapgef2	0	0	0	0	0	0	0	0.638554	0.883438	0.886052	0.937425	0.988601	0.999465
Col11a1	0	0	0	0	0	0	0	0.646972	0.85735	0.886124	0.937425	0.988601	0.999465
Arid2	0	0	0	0	0	0	0	0.636755	0.890537	0.886125	0.937425	0.988601	0.999465
Nisch	0	0	0	0	0	0	0	0.635588	0.89513	0.886127	0.937425	0.988601	0.999465
Sbf2	0	0	0	0	0	0	0	0.645727	0.861085	0.886161	0.937425	0.988601	0.999465
Virma	0	0	0	0	0	0	0	0.639489	0.881522	0.88628	0.937425	0.988601	0.999465
Bcor	0	0	0	0	0	0	0	0.635126	0.899124	0.886429	0.937425	0.988601	0.999465
Malrd1	0	0	0	0	0	0	0	0.643195	0.87036	0.886472	0.937425	0.988601	0.999465
Cdk13	0	0	0	0	0	0	0	0.635408	0.899102	0.886592	0.937425	0.988601	0.999465
Cfap44	0	0	0	0	0	0	0	0.642272	0.874192	0.886631	0.937425	0.988601	0.999465
Arap1	0	0	0	0	0	0	0	0.641299	0.8776	0.886665	0.937425	0.988601	0.999465
Fam83h	0	0	0	0	0	0	0	0.63476	0.902751	0.886714	0.937425	0.988601	0.999465
Nos1	1	0	0	0	0	0	0	0.639857	0.883335	0.886787	0.937425	0.988601	0.999465
Rbbp6	0	0	0	0	0	0	0	0.641152	0.879052	0.886828	0.937425	0.988601	0.999465
Nrxn1	0	0	0	0	0	0	0	0.637839	0.89213	0.887001	0.937425	0.988601	0.999465
Phrf1	0	0	0	0	0	0	0	0.638227	0.890715	0.887012	0.937425	0.988601	0.999465
Eif4g1	0	0	0	0	0	0	0	0.643434	0.872839	0.887056	0.937425	0.988601	0.999465
Scn11a	0	0	0	0	0	0	0	0.639047	0.887917	0.887056	0.937425	0.988601	0.999465
Bcorl1	0	0	0	0	0	0	0	0.637114	0.895866	0.887131	0.937425	0.988601	0.999465
Iqgap1	0	0	0	0	0	0	0	0.644421	0.870722	0.887238	0.937425	0.988601	0.999465
Tet2	0	0	0	0	0	0	0	0.639357	0.888612	0.887345	0.937425	0.988601	0.999465
Tnrc6a	0	0	0	0	0	0	0	0.643506	0.874278	0.887353	0.937425	0.988601	0.999465
Lamc3	0	0	0	0	0	0	0	0.642431	0.878151	0.887411	0.937425	0.988601	0.999465
Col14a1	0	0	0	0	0	0	0	0.645713	0.868276	0.887524	0.937425	0.988601	0.999465
Alpk3	0	0	0	0	0	0	0	0.637217	0.898214	0.887529	0.937425	0.988601	0.999465
Col4a1	0	0	0	0	0	0	0	0.644183	0.873898	0.887673	0.937425	0.988601	0.999465
Gvin1	0	0	0	0	0	0	0	0.640167	0.888199	0.887751	0.937425	0.988601	0.999465
Arap3	0	0	0	0	0	0	0	0.643369	0.877061	0.887762	0.937425	0.988601	0.999465
Gm4070	0	0	0	0	0	0	0	0.640208	0.888187	0.887773	0.937425	0.988601	0.999465
Fer1l6	0	0	0	0	0	0	0	0.643079	0.878727	0.887881	0.937425	0.988601	0.999465
Pprc1	0	0	0	0	0	0	0	0.636787	0.902607	0.887888	0.937425	0.988601	0.999465
Peak1	0	0	0	0	0	0	0	0.639543	0.891454	0.887891	0.937425	0.988601	0.999465
Ajm1	0	0	0	0	0	0	0	0.632277	0.92495	0.887903	0.937425	0.988601	0.999465
Irs2	0	0	0	0	0	0	0	0.631161	0.931851	0.887923	0.937425	0.988601	0.999465
Col22a1	0	0	0	0	0	0	0	0.646151	0.869717	0.888039	0.937425	0.988601	0.999465
Polr1a	0	0	0	0	0	0	0	0.644424	0.875812	0.888148	0.937425	0.988601	0.999465
Ptpn23	0	0	0	0	0	0	0	0.640471	0.889863	0.888186	0.937425	0.988601	0.999465
Jag2	0	0	0	0	0	0	0	0.638949	0.895822	0.888196	0.937425	0.988601	0.999465
Cfap65	0	0	0	0	0	0	0	0.642168	0.884278	0.888281	0.937425	0.988601	0.999465
Tcf20	0	0	0	0	0	0	0	0.639639	0.893748	0.888292	0.937425	0.988601	0.999465
Ttc3	0	0	0	0	0	0	0	0.649044	0.862494	0.888307	0.937425	0.988601	0.999465
Rusc2	0	0	0	0	0	0	0	0.63877	0.897888	0.88839	0.937425	0.988601	0.999465
Ehbp1l1	0	0	0	0	0	0	0	0.641815	0.886263	0.888397	0.937425	0.988601	0.999465
Peg3	0	0	0	0	0	0	0	0.638714	0.898496	0.888444	0.937425	0.988601	0.999465
Ptprm	1	0	0	0	0	0	0	0.645727	0.873948	0.888556	0.937425	0.988601	0.999465
Nes	0	0	0	0	0	0	0	0.639172	0.89748	0.888566	0.937425	0.988601	0.999465
Scaf1	0	0	0	0	0	0	0	0.636568	0.910119	0.888742	0.937425	0.988601	0.999465
Exph5	0	0	0	0	0	0	0	0.640178	0.895695	0.888892	0.937425	0.988601	0.999465
Akap12	0	0	0	0	0	0	0	0.637713	0.906701	0.888976	0.937425	0.988601	0.999465
Rere	0	0	0	0	0	0	0	0.641655	0.891859	0.889177	0.937425	0.988601	0.999465
Myo5c	0	0	0	0	0	0	0	0.646731	0.874391	0.889211	0.937425	0.988601	0.999465
Rictor	0	0	0	0	0	0	0	0.649088	0.867323	0.889253	0.937425	0.988601	0.999465
Adgrl1	0	0	0	0	0	0	0	0.642909	0.887905	0.889288	0.937425	0.988601	0.999465
9930021J03Rik	0	0	0	0	0	0	0	0.640279	0.900332	0.889613	0.937425	0.988601	0.999465
Kndc1	0	0	0	0	0	0	0	0.645276	0.881878	0.889668	0.937425	0.988601	0.999465
Cpsf1	0	0	0	0	0	0	0	0.64399	0.886594	0.8897	0.937425	0.988601	0.999465
Pcm1	0	0	0	0	0	0	0	0.649905	0.86738	0.889722	0.937425	0.988601	0.999465
Xirp1	0	0	0	0	0	0	0	0.639091	0.9068	0.889795	0.937425	0.988601	0.999465
Pappa	0	0	0	0	0	0	0	0.644332	0.886359	0.889859	0.937425	0.988601	0.999465
Iqsec2	0	0	0	0	0	0	0	0.640992	0.899329	0.889886	0.937425	0.988601	0.999465
Synj1	1	0	0	0	0	0	0	0.649396	0.870263	0.889965	0.937425	0.988601	0.999465
Cep152	0	0	0	0	0	0	0	0.647485	0.876308	0.889974	0.937425	0.988601	0.999465
Kif7	0	0	0	0	0	0	0	0.643321	0.891525	0.890086	0.937425	0.988601	0.999465
Tiam2	0	0	0	0	0	0	0	0.644936	0.885907	0.890132	0.937425	0.988601	0.999465
Caskin1	0	0	0	0	0	0	0	0.640956	0.901653	0.890189	0.937425	0.988601	0.999465
Ahnak2	0	0	0	0	0	0	0	0.637276	0.919496	0.890273	0.937425	0.988601	0.999465
Dnmbp	0	0	0	0	0	0	0	0.643053	0.893802	0.890274	0.937425	0.988601	0.999465
Syde2	0	0	0	0	0	0	0	0.640219	0.905552	0.890288	0.937425	0.988601	0.999465
Dennd4a	0	0	0	0	0	0	0	0.647067	0.880007	0.890373	0.937425	0.988601	0.999465
Trpm2	0	0	0	0	0	0	0	0.644439	0.889474	0.890411	0.937425	0.988601	0.999465
Nhs	0	0	0	0	0	0	0	0.640582	0.906003	0.890559	0.937425	0.988601	0.999465
Dip2b	0	0	0	0	0	0	0	0.64746	0.880474	0.890674	0.937425	0.988601	0.999465
Brwd3	0	0	0	0	0	0	0	0.655466	0.856574	0.890696	0.937425	0.988601	0.999465
Wiz	0	0	0	0	0	0	0	0.642874	0.898146	0.890806	0.937425	0.988601	0.999465
Bicra	0	0	0	0	0	0	0	0.639847	0.911475	0.89083	0.937425	0.988601	0.999465
Tns3	0	0	0	0	0	0	0	0.644348	0.892582	0.890835	0.937425	0.988601	0.999465
Tro	0	0	0	0	0	0	0	0.639279	0.914426	0.890858	0.937425	0.988601	0.999465
Phip	0	0	0	0	0	0	0	0.65508	0.858942	0.890962	0.937425	0.988601	0.999465
Grid2ip	1	0	0	0	0	0	0	0.644656	0.892433	0.890985	0.937425	0.988601	0.999465
Ubr1	0	0	0	0	0	0	0	0.652794	0.865642	0.891006	0.937425	0.988601	0.999465
Col4a4	0	0	0	0	0	0	0	0.648673	0.878427	0.891012	0.937425	0.988601	0.999465
Kmt2e	0	0	0	0	0	0	0	0.647117	0.883745	0.891023	0.937425	0.988601	0.999465
Ankrd12	0	0	0	0	0	0	0	0.648912	0.877769	0.891033	0.937425	0.988601	0.999465
Abca3	0	0	0	0	0	0	0	0.645811	0.888972	0.891116	0.937425	0.988601	0.999465
Lrp6	0	0	0	0	0	0	0	0.650704	0.873008	0.891201	0.937425	0.988601	0.999465
Col16a1	0	0	0	0	0	0	0	0.656298	0.857059	0.891251	0.937425	0.988601	0.999465
Hecw2	0	0	0	0	0	0	0	0.647982	0.882756	0.89135	0.937425	0.988601	0.999465
Kdm5c	0	0	0	0	0	0	0	0.650767	0.873812	0.891381	0.937425	0.988601	0.999465
Thada	0	0	0	0	0	0	0	0.64788	0.883305	0.891383	0.937425	0.988601	0.999465
Ckap5	0	0	0	0	0	0	0	0.651591	0.872424	0.891593	0.937425	0.988601	0.999465
Zfp316	0	0	0	0	0	0	0	0.638034	0.928568	0.891681	0.937425	0.988601	0.999465
Cdc42bpa	0	0	0	0	0	0	0	0.65479	0.86343	0.891686	0.937425	0.988601	0.999465
Carmil2	0	0	0	0	0	0	0	0.64946	0.880598	0.891824	0.937425	0.988601	0.999465
Pnpla6	0	0	0	0	0	0	0	0.647978	0.885874	0.891856	0.937425	0.988601	0.999465
C3	0	0	0	0	0	0	0	0.648723	0.883443	0.891882	0.937425	0.988601	0.999465
Cux2	0	0	0	0	0	0	0	0.644766	0.898249	0.891907	0.937425	0.988601	0.999465
Mrc2	0	0	0	0	0	0	0	0.650769	0.877214	0.89198	0.937425	0.988601	0.999465
Duox1	0	0	0	0	0	0	0	0.648737	0.884023	0.891985	0.937425	0.988601	0.999465
Ccdc88a	0	0	0	0	0	0	0	0.65671	0.859899	0.892048	0.937425	0.988601	0.999465
Ecpas	0	0	0	0	0	0	0	0.657232	0.859459	0.892246	0.937425	0.988601	0.999465
Pcdh8	0	0	0	0	0	0	0	0.638664	0.930666	0.892257	0.937425	0.988601	0.999465
Pxdn	0	0	0	0	0	0	0	0.646045	0.895819	0.892286	0.937425	0.988601	0.999465
Trip11	0	0	0	0	0	0	0	0.652695	0.87383	0.89246	0.937425	0.988601	0.999465
Rp1	0	0	0	0	0	0	0	0.645602	0.899222	0.892524	0.937425	0.988601	0.999465
Nwd2	0	0	0	0	0	0	0	0.643782	0.907331	0.892582	0.937425	0.988601	0.999465
Focad	0	0	0	0	0	0	0	0.654307	0.869815	0.892626	0.937425	0.988601	0.999465
Atxn2	0	0	0	0	0	0	0	0.6449	0.902922	0.892637	0.937425	0.988601	0.999465
Cux1	0	0	0	0	0	0	0	0.649811	0.884317	0.892638	0.937425	0.988601	0.999465
Dot1l	0	0	0	0	0	0	0	0.649009	0.887961	0.892772	0.937425	0.988601	0.999465
Ctnnd2	1	0	0	0	0	0	0	0.647997	0.891944	0.892813	0.937425	0.988601	0.999465
Adgrl3	0	0	0	0	0	0	0	0.647217	0.89496	0.892828	0.937425	0.988601	0.999465
Mroh2a	0	0	0	0	0	0	0	0.651787	0.879255	0.892901	0.937425	0.988601	0.999465
Ltbp3	0	0	0	0	0	0	0	0.647016	0.896921	0.893	0.937425	0.988601	0.999465
Kif14	0	0	0	0	0	0	0	0.652233	0.879158	0.893134	0.937425	0.988601	0.999465
Sbno2	0	0	0	0	0	0	0	0.648576	0.892364	0.893209	0.937425	0.988601	0.999465
Adgra2	0	0	0	0	0	0	0	0.645786	0.904104	0.893304	0.937425	0.988601	0.999465
Nup98	0	0	0	0	0	0	0	0.653612	0.876273	0.893402	0.937425	0.988601	0.999465
Chd1	0	0	0	0	0	0	0	0.657182	0.865801	0.893456	0.937425	0.988601	0.999465
Crb2	0	0	0	0	0	0	0	0.64454	0.913064	0.893741	0.937425	0.988601	0.999465
Duox2	0	0	0	0	0	0	0	0.650106	0.890804	0.893834	0.937425	0.988601	0.999465
Robo3	0	0	0	0	0	0	0	0.652333	0.883131	0.893857	0.937425	0.988601	0.999465
Agap2	0	0	0	0	0	0	0	0.648093	0.899938	0.894043	0.937425	0.988601	0.999465
Abcc6	0	0	0	0	0	0	0	0.65136	0.888067	0.894111	0.937425	0.988601	0.999465
Cntnap1	0	0	0	0	0	0	0	0.652377	0.885728	0.894306	0.937425	0.988601	0.999465
Cdk5rap2	0	0	0	0	0	0	0	0.657029	0.871693	0.89447	0.937425	0.988601	0.999465
Ano8	0	0	0	0	0	0	0	0.647899	0.903847	0.894474	0.937425	0.988601	0.999465
Arhgef18	0	0	0	0	0	0	0	0.654101	0.881121	0.894506	0.937425	0.988601	0.999465
Kdm2b	0	0	0	0	0	0	0	0.649932	0.896116	0.894534	0.937425	0.988601	0.999465
Pitpnm2	0	0	0	0	0	0	0	0.648688	0.901219	0.89456	0.937425	0.988601	0.999465
Disp3	0	0	0	0	0	0	0	0.648697	0.901693	0.894631	0.937425	0.988601	0.999465
Taf4	0	0	0	0	0	0	0	0.646283	0.912904	0.89472	0.937425	0.988601	0.999465
Map3k6	0	0	0	0	0	0	0	0.652824	0.887024	0.894764	0.937425	0.988601	0.999465
Synj2	0	0	0	0	0	0	0	0.65028	0.897046	0.894866	0.937425	0.988601	0.999465
Depdc5	0	0	0	0	0	0	0	0.656776	0.874788	0.894888	0.937425	0.988601	0.999465
Sned1	0	0	0	0	0	0	0	0.653172	0.887083	0.894967	0.937425	0.988601	0.999465
Ptprj	1	0	0	0	0	0	0	0.651061	0.895121	0.895019	0.937425	0.988601	0.999465
Igf1r	0	0	0	0	0	0	0	0.650594	0.897002	0.895036	0.937425	0.988601	0.999465
Prr14l	0	0	0	0	0	0	0	0.65083	0.896307	0.895068	0.937425	0.988601	0.999465
Rlf	0	0	0	0	0	0	0	0.651311	0.894621	0.895089	0.937425	0.988601	0.999465
Igsf9b	0	0	0	0	0	0	0	0.652574	0.890049	0.895101	0.937425	0.988601	0.999465
Cc2d2a	0	0	0	0	0	0	0	0.659506	0.868046	0.89515	0.937425	0.988601	0.999465
Abca17	0	0	0	0	0	0	0	0.653569	0.887298	0.895223	0.937425	0.988601	0.999465
Brca1	0	0	0	0	0	0	0	0.652706	0.8904	0.895229	0.937425	0.988601	0.999465
Gse1	0	0	0	0	0	0	0	0.648866	0.90564	0.895262	0.937425	0.988601	0.999465
Camsap1	0	0	0	0	0	0	0	0.652034	0.893355	0.895304	0.937425	0.988601	0.999465
Limch1	0	0	0	0	0	0	0	0.655436	0.881945	0.895384	0.937425	0.988601	0.999465
Ankrd26	0	0	0	0	0	0	0	0.658487	0.872737	0.895458	0.937425	0.988601	0.999465
Zfp638	0	0	0	0	0	0	0	0.654983	0.884058	0.895483	0.937425	0.988601	0.999465
Ltn1	0	0	0	0	0	0	0	0.656263	0.879841	0.895485	0.937425	0.988601	0.999465
Col17a1	0	0	0	0	0	0	0	0.66236	0.861949	0.895523	0.937425	0.988601	0.999465
Adgrl2	0	0	0	0	0	0	0	0.653828	0.888377	0.895538	0.937425	0.988601	0.999465
Ttbk1	0	0	0	0	0	0	0	0.649096	0.907769	0.895673	0.937425	0.988601	0.999465
Dlc1	0	0	0	0	0	0	0	0.650317	0.902738	0.895691	0.937425	0.988601	0.999465
Psme4	0	0	0	0	0	0	0	0.662368	0.863363	0.895804	0.937425	0.988601	0.999465
Mn1	0	0	0	0	0	0	0	0.647065	0.919472	0.895941	0.937425	0.988601	0.999465
Kdm5a	0	0	0	0	0	0	0	0.658706	0.875172	0.896014	0.937425	0.988601	0.999465
Prdm2	0	0	0	0	0	0	0	0.651182	0.901851	0.896055	0.937425	0.988601	0.999465
Iqgap2	0	0	0	0	0	0	0	0.658432	0.876259	0.896056	0.937425	0.988601	0.999465
Bcr	0	0	0	0	0	0	0	0.653762	0.892117	0.896082	0.937425	0.988601	0.999465
Drosha	0	0	0	0	0	0	0	0.656874	0.882026	0.89619	0.937425	0.988601	0.999465
Flt4	0	0	0	0	0	0	0	0.654034	0.891989	0.896213	0.937425	0.988601	0.999465
Baz1a	0	0	0	0	0	0	0	0.661463	0.868077	0.896217	0.937425	0.988601	0.999465
Ehmt2	0	0	0	0	0	0	0	0.654259	0.891324	0.896237	0.937425	0.988601	0.999465
Arhgef11	0	0	0	0	0	0	0	0.659148	0.875202	0.89626	0.937425	0.988601	0.999465
Sis	0	0	0	0	0	0	0	0.66362	0.862281	0.896265	0.937425	0.988601	0.999465
Shprh	0	0	0	0	0	0	0	0.658772	0.876458	0.896276	0.937425	0.988601	0.999465
Neo1	1	0	0	0	0	0	0	0.657925	0.879637	0.896358	0.937425	0.988601	0.999465
Setbp1	0	0	0	0	0	0	0	0.649168	0.913252	0.896404	0.937425	0.988601	0.999465
Col4a3	0	0	0	0	0	0	0	0.660451	0.873284	0.896627	0.937425	0.988601	0.999465
Usp19	0	0	0	0	0	0	0	0.655683	0.88877	0.896629	0.937425	0.988601	0.999465
Cttnbp2	0	0	0	0	0	0	0	0.655016	0.891348	0.89666	0.937425	0.988601	0.999465
Magi2	0	0	0	0	0	0	0	0.653906	0.895685	0.896697	0.937425	0.988601	0.999465
Plch1	0	0	0	0	0	0	0	0.657031	0.884758	0.896728	0.937425	0.988601	0.999465
Efcab6	0	0	0	0	0	0	0	0.655945	0.888515	0.896733	0.937425	0.988601	0.999465
Frmpd4	0	0	0	0	0	0	0	0.655291	0.89151	0.896837	0.937425	0.988601	0.999465
Adcy5	0	0	0	0	0	0	0	0.651184	0.907911	0.89687	0.937425	0.988601	0.999465
Abcc9	0	0	0	0	0	0	0	0.657481	0.88424	0.896891	0.937425	0.988601	0.999465
Nid2	0	0	0	0	0	0	0	0.654487	0.894941	0.89691	0.937425	0.988601	0.999465
Ptch1	0	0	0	0	0	0	0	0.654486	0.897599	0.8973	0.937425	0.988601	0.999465
Fhod3	0	0	0	0	0	0	0	0.655556	0.89378	0.897329	0.937425	0.988601	0.999465
Aatk	0	0	0	0	0	0	0	0.651774	0.910149	0.897488	0.937425	0.988601	0.999465
Ppfia3	0	0	0	0	0	0	0	0.657253	0.889276	0.897574	0.937425	0.988601	0.999465
Nfasc	0	0	0	0	0	0	0	0.660367	0.879415	0.897659	0.937425	0.988601	0.999465
Dapk1	0	0	0	0	0	0	0	0.65504	0.898425	0.897726	0.937425	0.988601	0.999465
Col1a2	0	0	0	0	0	0	0	0.661119	0.877585	0.897751	0.937425	0.988601	0.999465
Syngap1	0	0	0	0	0	0	0	0.656047	0.895067	0.897793	0.937425	0.988601	0.999465
Oplah	0	0	0	0	0	0	0	0.656851	0.892312	0.897823	0.937425	0.988601	0.999465
Cltc	0	0	0	0	0	0	0	0.661277	0.878365	0.897972	0.937425	0.988601	0.999465
Zgrf1	0	0	0	0	0	0	0	0.659861	0.883081	0.898002	0.937425	0.988601	0.999465
Prx	0	0	0	0	0	0	0	0.65334	0.907343	0.898004	0.937425	0.988601	0.999465
Fgd5	0	0	0	0	0	0	0	0.654874	0.901181	0.898025	0.937425	0.988601	0.999465
Thsd7b	0	0	0	0	0	0	0	0.66173	0.877268	0.898027	0.937425	0.988601	0.999465
Cfap74	0	0	0	0	0	0	0	0.660173	0.882364	0.898053	0.937425	0.988601	0.999465
Arap2	0	0	0	0	0	0	0	0.661571	0.878443	0.898145	0.937425	0.988601	0.999465
Wnk3	0	0	0	0	0	0	0	0.662272	0.876311	0.898153	0.937425	0.988601	0.999465
Arfgef1	0	0	0	0	0	0	0	0.664399	0.870393	0.898229	0.937425	0.988601	0.999465
Xrn1	0	0	0	0	0	0	0	0.66514	0.868764	0.898323	0.937425	0.988601	0.999465
Papln	0	0	0	0	0	0	0	0.658673	0.890517	0.898548	0.937425	0.988601	0.999465
Pard3	0	0	0	0	0	0	0	0.659608	0.887442	0.898575	0.937425	0.988601	0.999465
Arhgef12	0	0	0	0	0	0	0	0.663713	0.87479	0.89866	0.937425	0.988601	0.999465
Mapkbp1	0	0	0	0	0	0	0	0.661161	0.882829	0.898668	0.937425	0.988601	0.999465
Mapk8ip3	0	0	0	0	0	0	0	0.660648	0.884769	0.898709	0.937425	0.988601	0.999465
Plcg2	0	0	0	0	0	0	0	0.661863	0.881	0.898741	0.937425	0.988601	0.999465
Zfp831	0	0	0	0	0	0	0	0.654976	0.906036	0.898744	0.937425	0.988601	0.999465
Uhrf1bp1	0	0	0	0	0	0	0	0.657551	0.895987	0.89876	0.937425	0.988601	0.999465
Arhgef10	0	0	0	0	0	0	0	0.658185	0.893821	0.898786	0.937425	0.988601	0.999465
Akap11	0	0	0	0	0	0	0	0.656894	0.898958	0.898829	0.937425	0.988601	0.999465
Adamts2	0	0	0	0	0	0	0	0.658373	0.894299	0.898961	0.937425	0.988601	0.999465
Tnn	0	0	0	0	0	0	0	0.657014	0.8997	0.899001	0.937425	0.988601	0.999465
Fanca	0	0	0	0	0	0	0	0.663039	0.87943	0.899109	0.937425	0.988601	0.999465
Knl1	0	0	0	0	0	0	0	0.659845	0.890337	0.899161	0.937425	0.988601	0.999465
D430042O09Rik	0	0	0	0	0	0	0	0.662112	0.882835	0.899184	0.937425	0.988601	0.999465
Insrr	0	0	0	0	0	0	0	0.658633	0.895377	0.899264	0.937425	0.988601	0.999465
Dip2c	0	0	0	0	0	0	0	0.665974	0.871656	0.899304	0.937425	0.988601	0.999465
Zswim6	0	0	0	0	0	0	0	0.65694	0.902285	0.899323	0.937425	0.988601	0.999465
Btbd8	0	0	0	0	0	0	0	0.658518	0.896965	0.899435	0.937425	0.988601	0.999465
Eif3a	0	0	0	0	0	0	0	0.669696	0.86204	0.899446	0.937425	0.988601	0.999465
Adgb	0	0	0	0	0	0	0	0.665035	0.875232	0.899448	0.937425	0.988601	0.999465
Pik3r4	0	0	0	0	0	0	0	0.657428	0.901426	0.899473	0.937425	0.988601	0.999465
Acin1	0	0	0	0	0	0	0	0.663088	0.88157	0.899499	0.937425	0.988601	0.999465
Carmil3	0	0	0	0	0	0	0	0.664996	0.875671	0.899505	0.937425	0.988601	0.999465
Frmpd1	0	0	0	0	0	0	0	0.657346	0.902129	0.899526	0.937425	0.988601	0.999465
Prob1	0	0	0	0	0	0	0	0.652128	0.926068	0.899526	0.937425	0.988601	0.999465
Abcc4	0	0	0	0	0	0	0	0.661717	0.886395	0.899554	0.937425	0.988601	0.999465
Grin2b	0	0	0	0	0	0	0	0.655655	0.909654	0.899593	0.937425	0.988601	0.999465
Ube2o	0	0	0	0	0	0	0	0.656862	0.904765	0.899619	0.937425	0.988601	0.999465
Igdcc4	0	0	0	0	0	0	0	0.659096	0.896636	0.899704	0.937425	0.988601	0.999465
Agap1	0	0	0	0	0	0	0	0.655158	0.912961	0.899731	0.937425	0.988601	0.999465
Trpm7	0	0	0	0	0	0	0	0.669589	0.86412	0.899797	0.937425	0.988601	0.999465
Ino80	0	0	0	0	0	0	0	0.667919	0.868949	0.899837	0.937425	0.988601	0.999465
Sik3	0	0	0	0	0	0	0	0.658773	0.899077	0.899881	0.937425	0.988601	0.999465
Uaca	0	0	0	0	0	0	0	0.661294	0.890112	0.899916	0.937425	0.988601	0.999465
Bcl9l	0	0	0	0	0	0	0	0.655218	0.914368	0.899936	0.937425	0.988601	0.999465
Slit2	0	0	0	0	0	0	0	0.666218	0.874655	0.899978	0.937425	0.988601	0.999465
Mst1r	0	0	0	0	0	0	0	0.658364	0.902044	0.900074	0.937425	0.988601	0.999465
Tulp4	0	0	0	0	0	0	0	0.660701	0.893591	0.900127	0.937425	0.988601	0.999465
Ppip5k1	0	0	0	0	0	0	0	0.664303	0.881502	0.900143	0.937425	0.988601	0.999465
Agl	0	0	0	0	0	0	0	0.666178	0.876282	0.900245	0.937425	0.988601	0.999465
Plekha7	0	0	0	0	0	0	0	0.663063	0.886351	0.900276	0.937425	0.988601	0.999465
Fbrsl1	0	0	0	0	0	0	0	0.655718	0.914893	0.900278	0.937425	0.988601	0.999465
Tmem131l	0	0	0	0	0	0	0	0.664558	0.881783	0.900327	0.937425	0.988601	0.999465
Vwde	0	0	0	0	0	0	0	0.664005	0.883576	0.900329	0.937425	0.988601	0.999465
Gm32742	0	0	0	0	0	0	0	0.663776	0.884647	0.900383	0.937425	0.988601	0.999465
Wdr7	0	0	0	0	0	0	0	0.661995	0.891275	0.900477	0.937425	0.988601	0.999465
Myom2	0	0	0	0	0	0	0	0.666043	0.878313	0.900529	0.937425	0.988601	0.999465
Mdc1	0	0	0	0	0	0	0	0.660587	0.896898	0.900557	0.937425	0.988601	0.999465
Adcy10	0	0	0	0	0	0	0	0.665757	0.879461	0.900574	0.937425	0.988601	0.999465
Zfp608	0	0	0	0	0	0	0	0.658896	0.904562	0.900712	0.937425	0.988601	0.999465
Timeless	1	0	0	0	0	0	0	0.663771	0.886787	0.900724	0.937425	0.988601	0.999465
Casp8ap2	0	0	0	0	0	0	0	0.660229	0.899491	0.900737	0.937425	0.988601	0.999465
Abca9	0	0	0	0	0	0	0	0.664737	0.885552	0.901048	0.937425	0.988601	0.999465
Tmem94	0	0	0	0	0	0	0	0.661994	0.895103	0.901058	0.937425	0.988601	0.999465
Abcc2	0	0	0	0	0	0	0	0.66607	0.881452	0.901081	0.937425	0.988601	0.999465
Abcc1	0	0	0	0	0	0	0	0.663312	0.890591	0.901084	0.937425	0.988601	0.999465
Plcb3	0	0	0	0	0	0	0	0.664635	0.886341	0.901122	0.937425	0.988601	0.999465
Dhx38	0	0	0	0	0	0	0	0.663145	0.891544	0.901141	0.937425	0.988601	0.999465
Uggt1	0	0	0	0	0	0	0	0.667832	0.876602	0.901182	0.937425	0.988601	0.999465
Tns2	0	0	0	0	0	0	0	0.66421	0.888314	0.901209	0.937425	0.988601	0.999465
Adamts12	0	0	0	0	0	0	0	0.663262	0.891645	0.90122	0.937425	0.988601	0.999465
Prex2	0	0	0	0	0	0	0	0.666564	0.880759	0.901227	0.937425	0.988601	0.999465
Plekhh2	0	0	0	0	0	0	0	0.664752	0.886767	0.901253	0.937425	0.988601	0.999465
Gli3	0	0	0	0	0	0	0	0.661037	0.900167	0.901274	0.937425	0.988601	0.999465
Sall3	0	0	0	0	0	0	0	0.65454	0.93049	0.901326	0.937425	0.988601	0.999465
Pitpnm1	0	0	0	0	0	0	0	0.659559	0.906538	0.90134	0.937425	0.988601	0.999465
Fmn2	0	0	0	0	0	0	0	0.659943	0.905089	0.901357	0.937425	0.988601	0.999465
Trpm4	0	0	0	0	0	0	0	0.663966	0.890575	0.901434	0.937425	0.988601	0.999465
Polrmt	0	0	0	0	0	0	0	0.66088	0.902367	0.901497	0.937425	0.988601	0.999465
Lrrc7	1	0	0	0	0	0	0	0.664305	0.889891	0.901505	0.937425	0.988601	0.999465
Hc	0	0	0	0	0	0	0	0.669073	0.874876	0.901533	0.937425	0.988601	0.999465
Erbb3	0	0	0	0	0	0	0	0.664448	0.889702	0.901557	0.937425	0.988601	0.999465
Col4a6	0	0	0	0	0	0	0	0.665978	0.88479	0.901588	0.937425	0.988601	0.999465
Gm1043	0	0	0	0	0	0	0	0.660824	0.903651	0.901643	0.937425	0.988601	0.999465
Nacad	0	0	0	0	0	0	0	0.657782	0.916926	0.901662	0.937425	0.988601	0.999465
Col3a1	0	0	0	0	0	0	0	0.669767	0.873586	0.901667	0.937425	0.988601	0.999465
Zfp335	0	0	0	0	0	0	0	0.662333	0.898179	0.901694	0.937425	0.988601	0.999465
N4bp2	0	0	0	0	0	0	0	0.662427	0.898524	0.901795	0.937425	0.988601	0.999465
Wnk4	0	0	0	0	0	0	0	0.663937	0.893082	0.901805	0.937425	0.988601	0.999465
Lrriq1	1	0	0	0	0	0	0	0.670982	0.870923	0.901814	0.937425	0.988601	0.999465
Kank1	0	0	0	0	0	0	0	0.659633	0.910307	0.90187	0.937425	0.988601	0.999465
Atp10a	0	0	0	0	0	0	0	0.665645	0.887825	0.901902	0.937425	0.988601	0.999465
Fhad1	0	0	0	0	0	0	0	0.667199	0.882871	0.901922	0.937425	0.988601	0.999465
Atp2b2	0	0	0	0	0	0	0	0.660729	0.906131	0.901926	0.937425	0.988601	0.999465
Marf1	0	0	0	0	0	0	0	0.664939	0.890685	0.901974	0.937425	0.988601	0.999465
Pbrm1	0	0	0	0	0	0	0	0.66982	0.875173	0.901981	0.937425	0.988601	0.999465
Cpd	0	0	0	0	0	0	0	0.661238	0.904557	0.901992	0.937425	0.988601	0.999465
Map3k5	0	0	0	0	0	0	0	0.665954	0.887537	0.902022	0.937425	0.988601	0.999465
Ncoa3	1	0	0	0	0	0	0	0.665677	0.888702	0.902055	0.937425	0.988601	0.999465
Pold1	0	0	0	0	0	0	0	0.663089	0.898037	0.902083	0.937425	0.988601	0.999465
Zswim5	1	0	0	0	0	0	0	0.662515	0.900265	0.902088	0.937425	0.988601	0.999465
Ankrd50	0	0	0	0	0	0	0	0.659021	0.91487	0.9021	0.937425	0.988601	0.999465
Col5a2	0	0	0	0	0	0	0	0.669638	0.876435	0.902109	0.937425	0.988601	0.999465
Iqsec3	0	0	0	0	0	0	0	0.658601	0.917069	0.902131	0.937425	0.988601	0.999465
Cluh	0	0	0	0	0	0	0	0.666342	0.886941	0.902133	0.937425	0.988601	0.999465
Gemin5	0	0	0	0	0	0	0	0.668363	0.880476	0.902136	0.937425	0.988601	0.999465
Aqr	0	0	0	0	0	0	0	0.668197	0.881045	0.902145	0.937425	0.988601	0.999465
Zfp423	0	0	0	0	0	0	0	0.658298	0.919592	0.902256	0.937425	0.988601	0.999465
Prag1	0	0	0	0	0	0	0	0.658944	0.916724	0.902279	0.937425	0.988601	0.999465
Ube4b	0	0	0	0	0	0	0	0.666006	0.88924	0.90232	0.937425	0.988601	0.999465
Sema5b	0	0	0	0	0	0	0	0.661881	0.904597	0.902347	0.937425	0.988601	0.999465
Wdr62	0	0	0	0	0	0	0	0.665689	0.890547	0.902356	0.937425	0.988601	0.999465
Usp31	0	0	0	0	0	0	0	0.661187	0.908443	0.90248	0.937425	0.988601	0.999465
Iqcn	0	0	0	0	0	0	0	0.660743	0.910857	0.902548	0.937425	0.988601	0.999465
Vars	0	0	0	0	0	0	0	0.66615	0.890635	0.902616	0.937425	0.988601	0.999465
Als2	0	0	0	0	0	0	0	0.667963	0.884774	0.902645	0.937425	0.988601	0.999465
Astn2	0	0	0	0	0	0	0	0.663891	0.899232	0.902689	0.937425	0.988601	0.999465
Fam193a	0	0	0	0	0	0	0	0.664234	0.898133	0.902716	0.937425	0.988601	0.999465
Zfp609	1	0	0	0	0	0	0	0.66121	0.910279	0.902726	0.937425	0.988601	0.999465
Lcor	0	0	0	0	0	0	0	0.660971	0.911874	0.9028	0.937425	0.988601	0.999465
Otud7a	0	0	0	0	0	0	0	0.659569	0.919367	0.902929	0.937425	0.988601	0.999465
A2ml1	0	0	0	0	0	0	0	0.671023	0.877669	0.903055	0.937425	0.988601	0.999465
Erich3	0	0	0	0	0	0	0	0.664162	0.900801	0.903058	0.937425	0.988601	0.999465
Kcnt1	0	0	0	0	0	0	0	0.666088	0.894062	0.903109	0.937425	0.988601	0.999465
Prdm16	0	0	0	0	0	0	0	0.662314	0.90895	0.90316	0.937425	0.988601	0.999465
Tonsl	0	0	0	0	0	0	0	0.667929	0.888208	0.903183	0.937425	0.988601	0.999465
Vps8	0	0	0	0	0	0	0	0.671272	0.877749	0.9032	0.937425	0.988601	0.999465
Atp8b3	0	0	0	0	0	0	0	0.666159	0.894554	0.903222	0.937425	0.988601	0.999465
Arhgef10l	0	0	0	0	0	0	0	0.664351	0.901263	0.903225	0.937425	0.988601	0.999465
Irs4	0	0	0	0	0	0	0	0.659991	0.920496	0.903289	0.937425	0.988601	0.999465
Hcn4	0	0	0	0	0	0	0	0.659702	0.922153	0.903316	0.937425	0.988601	0.999465
Atad5	0	0	0	0	0	0	0	0.668294	0.887871	0.903323	0.937425	0.988601	0.999465
Topbp1	0	0	0	0	0	0	0	0.668338	0.888293	0.903414	0.937425	0.988601	0.999465
Ncan	0	0	0	0	0	0	0	0.664895	0.900583	0.903422	0.937425	0.988601	0.999465
Tnks	0	0	0	0	0	0	0	0.6656	0.89803	0.903435	0.937425	0.988601	0.999465
Jak3	0	0	0	0	0	0	0	0.665265	0.89935	0.903446	0.937425	0.988601	0.999465
Cep170	0	0	0	0	0	0	0	0.667822	0.890519	0.903491	0.937425	0.988601	0.999465
Mtus2	0	0	0	0	0	0	0	0.665092	0.900536	0.903522	0.937425	0.988601	0.999465
Atrn	0	0	0	0	0	0	0	0.669425	0.885566	0.90355	0.937425	0.988601	0.999465
Ace	0	0	0	0	0	0	0	0.667086	0.893632	0.903578	0.937425	0.988601	0.999465
Cadps	0	0	0	0	0	0	0	0.67065	0.882048	0.903612	0.937425	0.988601	0.999465
Atp9a	0	0	0	0	0	0	0	0.665395	0.901145	0.903771	0.937425	0.988601	0.999465
Gpatch8	0	0	0	0	0	0	0	0.666732	0.896496	0.903818	0.937425	0.988601	0.999465
Slc12a5	1	0	0	0	0	0	0	0.668478	0.890443	0.903824	0.937425	0.988601	0.999465
Tdrd9	0	0	0	0	0	0	0	0.670028	0.885623	0.903878	0.937425	0.988601	0.999465
Slc4a3	0	0	0	0	0	0	0	0.66468	0.904847	0.903897	0.937425	0.988601	0.999465
Mbd5	0	0	0	0	0	0	0	0.662659	0.913575	0.903931	0.937425	0.988601	0.999465
Heg1	0	0	0	0	0	0	0	0.665457	0.902128	0.903942	0.937425	0.988601	0.999465
Zfp865	0	0	0	0	0	0	0	0.659424	0.929776	0.903962	0.937425	0.988601	0.999465
Tnik	0	0	0	0	0	0	0	0.67349	0.875793	0.904015	0.937425	0.988601	0.999465
Map4k4	0	0	0	0	0	0	0	0.670613	0.884621	0.904022	0.937425	0.988601	0.999465
Adamts14	0	0	0	0	0	0	0	0.670496	0.885073	0.904035	0.937425	0.988601	0.999465
Gnas	0	0	0	0	0	0	0	0.664413	0.907142	0.904061	0.937425	0.988601	0.999465
Med14	0	0	0	0	0	0	0	0.671956	0.8808	0.904087	0.937425	0.988601	0.999465
Cemip2	0	0	0	0	0	0	0	0.668124	0.894055	0.904196	0.937425	0.988601	0.999465
Cpeb2	0	0	0	0	0	0	0	0.664184	0.909346	0.904224	0.937425	0.988601	0.999465
Usp54	0	0	0	0	0	0	0	0.670079	0.888406	0.904355	0.937425	0.988601	0.999465
Ptprg	0	0	0	0	0	0	0	0.668936	0.892588	0.904403	0.937425	0.988601	0.999465
Slx4	0	0	0	0	0	0	0	0.665856	0.904297	0.904455	0.937425	0.988601	0.999465
Rgs12	0	0	0	0	0	0	0	0.665421	0.906157	0.904472	0.937425	0.988601	0.999465
Dennd3	0	0	0	0	0	0	0	0.668357	0.895699	0.904566	0.937425	0.988601	0.999465
Arhgef5	0	0	0	0	0	0	0	0.670497	0.888475	0.904586	0.937425	0.988601	0.999465
Akna	0	0	0	0	0	0	0	0.668015	0.897115	0.904593	0.937425	0.988601	0.999465
Pla2r1	0	0	0	0	0	0	0	0.674436	0.876457	0.904626	0.937425	0.988601	0.999465
Spata13	0	0	0	0	0	0	0	0.666359	0.904416	0.904742	0.937425	0.988601	0.999465
Ncapd2	0	0	0	0	0	0	0	0.674147	0.878343	0.904807	0.937425	0.988601	0.999465
Rasip1	0	0	0	0	0	0	0	0.667047	0.902254	0.904812	0.937425	0.988601	0.999465
Mroh2b	0	0	0	0	0	0	0	0.677625	0.868575	0.90483	0.937425	0.988601	0.999465
Adgra3	0	0	0	0	0	0	0	0.668459	0.897363	0.904866	0.937425	0.988601	0.999465
Ddx60	0	0	0	0	0	0	0	0.67714	0.870463	0.904935	0.937425	0.988601	0.999465
Cachd1	0	0	0	0	0	0	0	0.669626	0.894119	0.905003	0.937425	0.988601	0.999465
Adamts13	0	0	0	0	0	0	0	0.670961	0.889596	0.905009	0.937425	0.988601	0.999465
Ccdc177	0	0	0	0	0	0	0	0.662276	0.924973	0.905029	0.937425	0.988601	0.999465
Plcg1	0	0	0	0	0	0	0	0.67325	0.882966	0.90513	0.937425	0.988601	0.999465
Myo1f	1	0	0	0	0	0	0	0.6752	0.877143	0.905139	0.937425	0.988601	0.999465
Atad2b	0	0	0	0	0	0	0	0.676225	0.874241	0.905156	0.937425	0.988601	0.999465
Tjp2	0	0	0	0	0	0	0	0.669286	0.896561	0.905188	0.937425	0.988601	0.999465
Adamts18	1	0	0	0	0	0	0	0.673268	0.883329	0.905196	0.937425	0.988601	0.999465
Lcorl	0	0	0	0	0	0	0	0.671671	0.889106	0.905305	0.937425	0.988601	0.999465
Rimbp2	0	0	0	0	0	0	0	0.66844	0.900607	0.905324	0.937425	0.988601	0.999465
Pnpla7	0	0	0	0	0	0	0	0.673458	0.884183	0.905442	0.937425	0.988601	0.999465
Igsf3	0	0	0	0	0	0	0	0.669461	0.89824	0.905526	0.937425	0.988601	0.999465
Baz1b	0	0	0	0	0	0	0	0.671376	0.891634	0.905546	0.937425	0.988601	0.999465
Nup160	0	0	0	0	0	0	0	0.675251	0.879384	0.905562	0.937425	0.988601	0.999465
Rpap1	0	0	0	0	0	0	0	0.672178	0.889352	0.90561	0.937425	0.988601	0.999465
Qser1	0	0	0	0	0	0	0	0.670482	0.895198	0.905618	0.937425	0.988601	0.999465
Edc4	0	0	0	0	0	0	0	0.671767	0.891003	0.905654	0.937425	0.988601	0.999465
Sphkap	0	0	0	0	0	0	0	0.66885	0.901495	0.905667	0.937425	0.988601	0.999465
Disp2	0	0	0	0	0	0	0	0.664899	0.918044	0.905679	0.937425	0.988601	0.999465
Nckap5l	0	0	0	0	0	0	0	0.669	0.901129	0.905695	0.937425	0.988601	0.999465
Arhgap33	0	0	0	0	0	0	0	0.668473	0.903151	0.905698	0.937425	0.988601	0.999465
Ppfia4	0	0	0	0	0	0	0	0.672937	0.887631	0.905733	0.937425	0.988601	0.999465
Rptor	0	0	0	0	0	0	0	0.674069	0.884514	0.905816	0.937425	0.988601	0.999465
2700049A03Rik	0	0	0	0	0	0	0	0.671903	0.891878	0.905861	0.937425	0.988601	0.999465
Mybpc3	0	0	0	0	0	0	0	0.673993	0.885053	0.905865	0.937425	0.988601	0.999465
Kcnh2	0	0	0	0	0	0	0	0.666366	0.913138	0.905879	0.937425	0.988601	0.999465
Anks1	0	0	0	0	0	0	0	0.668921	0.902762	0.905882	0.937425	0.988601	0.999465
Nsd3	0	0	0	0	0	0	0	0.671375	0.894058	0.905917	0.937425	0.988601	0.999465
Card10	0	0	0	0	0	0	0	0.67179	0.892797	0.905943	0.937425	0.988601	0.999465
Ptprk	0	0	0	0	0	0	0	0.676287	0.878528	0.905949	0.937425	0.988601	0.999465
Sorcs3	1	0	0	0	0	0	0	0.67295	0.889136	0.905977	0.937425	0.988601	0.999465
Plekhg1	0	0	0	0	0	0	0	0.669431	0.90207	0.906056	0.937425	0.988601	0.999465
Rrp12	0	0	0	0	0	0	0	0.672303	0.892022	0.906093	0.937425	0.988601	0.999465
Col15a1	0	0	0	0	0	0	0	0.673525	0.88832	0.906151	0.937425	0.988601	0.999465
Zfp536	0	0	0	0	0	0	0	0.665947	0.917334	0.90616	0.937425	0.988601	0.999465
Scap	0	0	0	0	0	0	0	0.671045	0.897012	0.906185	0.937425	0.988601	0.999465
Rsf1	0	0	0	0	0	0	0	0.674065	0.886919	0.906208	0.937425	0.988601	0.999465
Mei1	0	0	0	0	0	0	0	0.671888	0.895224	0.906363	0.937425	0.988601	0.999465
Ssc5d	0	0	0	0	0	0	0	0.669633	0.903695	0.906389	0.937425	0.988601	0.999465
Cnnm1	0	0	0	0	0	0	0	0.665558	0.921202	0.906395	0.937425	0.988601	0.999465
Shroom2	0	0	0	0	0	0	0	0.669295	0.905078	0.906399	0.937425	0.988601	0.999465
Ercc6	0	0	0	0	0	0	0	0.673034	0.89186	0.906452	0.937425	0.988601	0.999465
Dhx34	0	0	0	0	0	0	0	0.669749	0.903704	0.906452	0.937425	0.988601	0.999465
Rexo1	0	0	0	0	0	0	0	0.667105	0.914792	0.906478	0.937425	0.988601	0.999465
Scarf2	0	0	0	0	0	0	0	0.66543	0.922612	0.906483	0.937425	0.988601	0.999465
Pfas	0	0	0	0	0	0	0	0.672957	0.892593	0.906525	0.937425	0.988601	0.999465
Nomo1	0	0	0	0	0	0	0	0.670995	0.900096	0.906606	0.937425	0.988601	0.999465
Cdk12	0	0	0	0	0	0	0	0.671489	0.898455	0.90663	0.937425	0.988601	0.999465
Atrnl1	0	0	0	0	0	0	0	0.676168	0.883547	0.906745	0.937425	0.988601	0.999465
Recql4	0	0	0	0	0	0	0	0.674876	0.887711	0.906758	0.937425	0.988601	0.999465
Npc1	1	0	0	0	0	0	0	0.67173	0.898534	0.906765	0.937425	0.988601	0.999465
Ttc34	0	0	0	0	0	0	0	0.667401	0.915997	0.906782	0.937425	0.988601	0.999465
Nphs1	0	0	0	0	0	0	0	0.672768	0.895186	0.906819	0.937425	0.988601	0.999465
Skor2	0	0	0	0	0	0	0	0.664673	0.930066	0.906855	0.937425	0.988601	0.999465
Plb1	0	0	0	0	0	0	0	0.681465	0.869281	0.906922	0.937425	0.988601	0.999465
Grin3b	0	0	0	0	0	0	0	0.666949	0.919873	0.906993	0.937425	0.988601	0.999465
Caskin2	0	0	0	0	0	0	0	0.669613	0.908402	0.90701	0.937425	0.988601	0.999465
Zfpm1	0	0	0	0	0	0	0	0.665533	0.927226	0.907031	0.937425	0.988601	0.999465
Grin2a	0	0	0	0	0	0	0	0.669672	0.908574	0.907064	0.937425	0.988601	0.999465
Rprd2	0	0	0	0	0	0	0	0.671382	0.902066	0.907088	0.937425	0.988601	0.999465
Cdan1	0	0	0	0	0	0	0	0.674332	0.891749	0.907113	0.937425	0.988601	0.999465
Nrk	0	0	0	0	0	0	0	0.679055	0.87708	0.907119	0.937425	0.988601	0.999465
Plekhg2	0	0	0	0	0	0	0	0.672142	0.899529	0.907129	0.937425	0.988601	0.999465
Inf2	0	0	0	0	0	0	0	0.672244	0.899349	0.907156	0.937425	0.988601	0.999465
Umodl1	0	0	0	0	0	0	0	0.670875	0.90481	0.907199	0.937425	0.988601	0.999465
Cecr2	0	0	0	0	0	0	0	0.676183	0.886262	0.907201	0.937425	0.988601	0.999465
Abca6	0	0	0	0	0	0	0	0.675842	0.887377	0.907206	0.937425	0.988601	0.999465
Pcdh7	0	0	0	0	0	0	0	0.665768	0.927698	0.907207	0.937425	0.988601	0.999465
Camsap2	0	0	0	0	0	0	0	0.672221	0.900118	0.907255	0.937425	0.988601	0.999465
Flt1	0	0	0	0	0	0	0	0.67271	0.898348	0.907256	0.937425	0.988601	0.999465
Fhod1	0	0	0	0	0	0	0	0.671131	0.904613	0.907308	0.937425	0.988601	0.999465
Nid1	1	0	0	0	0	0	0	0.673969	0.894492	0.90734	0.937425	0.988601	0.999465
Plekhg3	0	0	0	0	0	0	0	0.670778	0.906465	0.907371	0.937425	0.988601	0.999465
Magi3	0	0	0	0	0	0	0	0.673544	0.896293	0.907391	0.937425	0.988601	0.999465
Rapgef6	0	0	0	0	0	0	0	0.676807	0.885508	0.9074	0.937425	0.988601	0.999465
Lmtk2	0	0	0	0	0	0	0	0.669185	0.913417	0.90742	0.937425	0.988601	0.999465
Zmynd8	0	0	0	0	0	0	0	0.673879	0.895366	0.907428	0.937425	0.988601	0.999465
Usp32	0	0	0	0	0	0	0	0.68154	0.871832	0.907437	0.937425	0.988601	0.999465
Map3k19	0	0	0	0	0	0	0	0.672802	0.899348	0.907449	0.937425	0.988601	0.999465
Sympk	0	0	0	0	0	0	0	0.67349	0.896884	0.90745	0.937425	0.988601	0.999465
Plekhg4	0	0	0	0	0	0	0	0.675407	0.890414	0.907464	0.937425	0.988601	0.999465
Rab3gap2	0	0	0	0	0	0	0	0.678373	0.881617	0.907556	0.937425	0.988601	0.999465
Ccdc141	0	0	0	0	0	0	0	0.680015	0.876959	0.907588	0.937425	0.988601	0.999465
4930407I10Rik	0	0	0	0	0	0	0	0.673559	0.897588	0.90759	0.937425	0.988601	0.999465
Mypn	0	0	0	0	0	0	0	0.674123	0.895733	0.907611	0.937425	0.988601	0.999465
Zfp827	0	0	0	0	0	0	0	0.670961	0.908049	0.907678	0.937425	0.988601	0.999465
Mroh7	1	0	0	0	0	0	0	0.674321	0.895582	0.907688	0.937425	0.988601	0.999465
Abca8a	0	0	0	0	0	0	0	0.675834	0.890657	0.907724	0.937425	0.988601	0.999465
Vinac1	0	0	0	0	0	0	0	0.671562	0.90638	0.907774	0.937425	0.988601	0.999465
Skiv2l	0	0	0	0	0	0	0	0.67526	0.8931	0.907805	0.937425	0.988601	0.999465
Plekha6	0	0	0	0	0	0	0	0.673275	0.900138	0.907811	0.937425	0.988601	0.999465
Myo1c	1	0	0	0	0	0	0	0.677697	0.885324	0.907825	0.937425	0.988601	0.999465
Abr	0	0	0	0	0	0	0	0.672003	0.905227	0.907851	0.937425	0.988601	0.999465
Tecpr1	0	0	0	0	0	0	0	0.676327	0.889993	0.907875	0.937425	0.988601	0.999465
Adcy1	0	0	0	0	0	0	0	0.672011	0.905396	0.907878	0.937425	0.988601	0.999465
Dab2ip	0	0	0	0	0	0	0	0.669777	0.914682	0.90789	0.937425	0.988601	0.999465
Zfp532	0	0	0	0	0	0	0	0.667839	0.924024	0.907931	0.937425	0.988601	0.999465
Abca5	0	0	0	0	0	0	0	0.678782	0.882976	0.907996	0.937425	0.988601	0.999465
Xntrpc	0	0	0	0	0	0	0	0.676232	0.891127	0.908004	0.937425	0.988601	0.999465
Kdm5d	0	0	0	0	0	0	0	0.67969	0.880434	0.908029	0.937425	0.988601	0.999465
Cand2	0	0	0	0	0	0	0	0.672638	0.904083	0.908029	0.937425	0.988601	0.999465
Atp13a2	0	0	0	0	0	0	0	0.672866	0.903256	0.908035	0.937425	0.988601	0.999465
Tut4	0	0	0	0	0	0	0	0.677928	0.886105	0.908077	0.937425	0.988601	0.999465
Lrpprc	0	0	0	0	0	0	0	0.677691	0.886923	0.908088	0.937425	0.988601	0.999465
Pcdh10	0	0	0	0	0	0	0	0.669468	0.91778	0.908096	0.937425	0.988601	0.999465
A2m	0	0	0	0	0	0	0	0.678194	0.885588	0.908129	0.937425	0.988601	0.999465
Dhx30	0	0	0	0	0	0	0	0.674293	0.898762	0.908145	0.937425	0.988601	0.999465
Scn7a	0	0	0	0	0	0	0	0.676706	0.890494	0.90815	0.937425	0.988601	0.999465
Inppl1	0	0	0	0	0	0	0	0.674242	0.899018	0.908156	0.937425	0.988601	0.999465
Yeats2	1	0	0	0	0	0	0	0.679129	0.882965	0.908168	0.937425	0.988601	0.999465
Nphp3	0	0	0	0	0	0	0	0.676144	0.892505	0.908172	0.937425	0.988601	0.999465
Eprs	0	0	0	0	0	0	0	0.680378	0.879501	0.908219	0.937425	0.988601	0.999465
Pogz	0	0	0	0	0	0	0	0.675187	0.89612	0.908223	0.937425	0.988601	0.999465
Sorcs2	0	0	0	0	0	0	0	0.675365	0.895668	0.908248	0.937425	0.988601	0.999465
Ift140	0	0	0	0	0	0	0	0.676545	0.891706	0.908256	0.937425	0.988601	0.999465
Dhx57	0	0	0	0	0	0	0	0.676658	0.891911	0.908346	0.937425	0.988601	0.999465
Phlpp2	1	0	0	0	0	0	0	0.67402	0.901483	0.908389	0.937425	0.988601	0.999465
Usp42	0	0	0	0	0	0	0	0.673025	0.905421	0.908415	0.937425	0.988601	0.999465
Tbc1d9b	0	0	0	0	0	0	0	0.675454	0.896768	0.908458	0.937425	0.988601	0.999465
Setd5	0	0	0	0	0	0	0	0.676652	0.892779	0.908478	0.937425	0.988601	0.999465
Erbb2	0	0	0	0	0	0	0	0.677989	0.8885	0.908496	0.937425	0.988601	0.999465
Scaf11	0	0	0	0	0	0	0	0.676496	0.893893	0.908567	0.937425	0.988601	0.999465
Abca8b	0	0	0	0	0	0	0	0.679959	0.882843	0.908577	0.937425	0.988601	0.999465
Flii	0	0	0	0	0	0	0	0.676922	0.892595	0.908589	0.937425	0.988601	0.999465
Ncoa2	0	0	0	0	0	0	0	0.675196	0.898782	0.908619	0.937425	0.988601	0.999465
Gcc2	0	0	0	0	0	0	0	0.682382	0.876163	0.90865	0.937425	0.988601	0.999465
Sipa1	0	0	0	0	0	0	0	0.670207	0.91924	0.908659	0.937425	0.988601	0.999465
Clip1	0	0	0	0	0	0	0	0.677811	0.890181	0.908672	0.937425	0.988601	0.999465
Ythdc2	0	0	0	0	0	0	0	0.681514	0.878917	0.908696	0.937425	0.988601	0.999465
Skor1	0	0	0	0	0	0	0	0.668736	0.926891	0.908716	0.937425	0.988601	0.999465
Sorbs1	0	0	0	0	0	0	0	0.677835	0.890627	0.908754	0.937425	0.988601	0.999465
Irs1	0	0	0	0	0	0	0	0.668581	0.928224	0.90877	0.937425	0.988601	0.999465
Mybbp1a	0	0	0	0	0	0	0	0.676676	0.894673	0.908779	0.937425	0.988601	0.999465
Rasgrf1	0	0	0	0	0	0	0	0.674791	0.901503	0.908797	0.937425	0.988601	0.999465
Carmil1	0	0	0	0	0	0	0	0.679582	0.885383	0.908807	0.937425	0.988601	0.999465
Wdr33	0	0	0	0	0	0	0	0.684031	0.873005	0.908911	0.937425	0.988601	0.999465
Cyfip2	0	0	0	0	0	0	0	0.67782	0.891773	0.908925	0.937425	0.988601	0.999465
Ccdc40	0	0	0	0	0	0	0	0.677123	0.894232	0.908944	0.937425	0.988601	0.999465
Per1	0	0	0	0	0	0	0	0.675497	0.90013	0.90897	0.937425	0.988601	0.999465
Slc4a2	0	0	0	0	0	0	0	0.677147	0.894332	0.908971	0.937425	0.988601	0.999465
Abcc5	0	0	0	0	0	0	0	0.677388	0.893598	0.908984	0.937425	0.988601	0.999465
Ric1	0	0	0	0	0	0	0	0.678475	0.890003	0.908985	0.937425	0.988601	0.999465
Ttc37	0	0	0	0	0	0	0	0.681811	0.879772	0.908995	0.937425	0.988601	0.999465
Ambra1	0	0	0	0	0	0	0	0.677047	0.894944	0.909012	0.937425	0.988601	0.999465
Gapvd1	0	0	0	0	0	0	0	0.678162	0.891196	0.909012	0.937425	0.988601	0.999465
Ptpn14	0	0	0	0	0	0	0	0.673674	0.908075	0.909109	0.937425	0.988601	0.999465
Nktr	0	0	0	0	0	0	0	0.679201	0.888769	0.909162	0.937425	0.988601	0.999465
Polg	0	0	0	0	0	0	0	0.678558	0.891115	0.909203	0.937425	0.988601	0.999465
C77080	0	0	0	0	0	0	0	0.670604	0.922204	0.909205	0.937425	0.988601	0.999465
Cgn	0	0	0	0	0	0	0	0.678875	0.890186	0.90922	0.937425	0.988601	0.999465
Arhgef2	0	0	0	0	0	0	0	0.677863	0.893909	0.909276	0.937425	0.988601	0.999465
Asxl1	0	0	0	0	0	0	0	0.674503	0.906815	0.909377	0.937425	0.988601	0.999465
Aox2	0	0	0	0	0	0	0	0.678756	0.891809	0.909413	0.937425	0.988601	0.999465
Sh3tc1	0	0	0	0	0	0	0	0.675796	0.902237	0.909424	0.937425	0.988601	0.999465
Brd4	0	0	0	0	0	0	0	0.68098	0.88506	0.909468	0.937425	0.988601	0.999465
Abca14	0	0	0	0	0	0	0	0.677336	0.897241	0.909503	0.937425	0.988601	0.999465
Epha8	0	0	0	0	0	0	0	0.675759	0.903049	0.909518	0.937425	0.988601	0.999465
Dhx16	0	0	0	0	0	0	0	0.676644	0.899852	0.909526	0.937425	0.988601	0.999465
Med1	0	0	0	0	0	0	0	0.674699	0.907425	0.90956	0.937425	0.988601	0.999465
Cadps2	0	0	0	0	0	0	0	0.68088	0.885954	0.909564	0.937425	0.988601	0.999465
Ccdc171	0	0	0	0	0	0	0	0.679961	0.889671	0.909695	0.937425	0.988601	0.999465
Scaper	0	0	0	0	0	0	0	0.681028	0.88631	0.909698	0.937425	0.988601	0.999465
Tbc1d4	0	0	0	0	0	0	0	0.676979	0.899866	0.909701	0.937425	0.988601	0.999465
Card11	0	0	0	0	0	0	0	0.677288	0.898871	0.909717	0.937425	0.988601	0.999465
Brpf3	0	0	0	0	0	0	0	0.673386	0.914248	0.909743	0.937425	0.988601	0.999465
Adamts17	0	0	0	0	0	0	0	0.679589	0.891228	0.90975	0.937425	0.988601	0.999465
Sall1	0	0	0	0	0	0	0	0.670873	0.926024	0.909761	0.937425	0.988601	0.999465
Polr3a	0	0	0	0	0	0	0	0.679334	0.892159	0.909764	0.937425	0.988601	0.999465
Top2a	0	0	0	0	0	0	0	0.683916	0.8782	0.909786	0.937425	0.988601	0.999465
Bcl9	0	0	0	0	0	0	0	0.673205	0.916352	0.909903	0.937425	0.988601	0.999465
Pzp	0	0	0	0	0	0	0	0.681988	0.884718	0.909924	0.937425	0.988601	0.999465
Cps1	0	0	0	0	0	0	0	0.68063	0.889018	0.909933	0.937425	0.988601	0.999465
Ttc21a	0	0	0	0	0	0	0	0.679862	0.891566	0.909943	0.937425	0.988601	0.999465
Rasal3	0	0	0	0	0	0	0	0.679017	0.894437	0.90995	0.937425	0.988601	0.999465
Hhipl1	1	0	0	0	0	0	0	0.672377	0.920684	0.90997	0.937425	0.988601	0.999465
Nrg2	0	0	0	0	0	0	0	0.671445	0.925336	0.909991	0.937425	0.988601	0.999465
Atp10b	0	0	0	0	0	0	0	0.679118	0.894544	0.910018	0.937425	0.988601	0.999465
Pcf11	0	0	0	0	0	0	0	0.683934	0.879628	0.910044	0.937425	0.988601	0.999465
Rab11fip5	0	0	0	0	0	0	0	0.673068	0.918239	0.910054	0.937425	0.988601	0.999465
Abcc12	0	0	0	0	0	0	0	0.679812	0.892756	0.910101	0.937425	0.988601	0.999465
Pik3c2a	0	0	0	0	0	0	0	0.683014	0.882731	0.910111	0.937425	0.988601	0.999465
Tnr	0	0	0	0	0	0	0	0.680383	0.891315	0.91017	0.937425	0.988601	0.999465
Plekhh1	0	0	0	0	0	0	0	0.682469	0.884731	0.91017	0.937425	0.988601	0.999465
Golga3	0	0	0	0	0	0	0	0.683668	0.881306	0.910199	0.937425	0.988601	0.999465
Brpf1	0	0	0	0	0	0	0	0.679143	0.895999	0.91025	0.937425	0.988601	0.999465
Ankrd31	0	0	0	0	0	0	0	0.679814	0.8938	0.910262	0.937425	0.988601	0.999465
Sash1	0	0	0	0	0	0	0	0.678685	0.897809	0.910283	0.937425	0.988601	0.999465
Grik5	0	0	0	0	0	0	0	0.676188	0.907216	0.910308	0.937425	0.988601	0.999465
Trappc9	0	0	0	0	0	0	0	0.677303	0.903397	0.910367	0.937425	0.988601	0.999465
Zmym4	0	0	0	0	0	0	0	0.684825	0.879037	0.910389	0.937425	0.988601	0.999465
Atn1	0	0	0	0	0	0	0	0.673332	0.920006	0.910397	0.937425	0.988601	0.999465
Gm45234	0	0	0	0	0	0	0	0.673332	0.920006	0.910397	0.937425	0.988601	0.999465
Cgnl1	0	0	0	0	0	0	0	0.680039	0.894003	0.910409	0.937425	0.988601	0.999465
Tmprss9	0	0	0	0	0	0	0	0.677068	0.904652	0.910418	0.937425	0.988601	0.999465
Hcn2	0	0	0	0	0	0	0	0.67079	0.933282	0.910446	0.937425	0.988601	0.999465
Tcof1	0	0	0	0	0	0	0	0.677077	0.905283	0.910509	0.937425	0.988601	0.999465
Msh6	0	0	0	0	0	0	0	0.678144	0.901395	0.910521	0.937425	0.988601	0.999465
[truncated: 19,859 more rows]
